# Supplementary material for: Otx2 ChIP-seq Reveals Unique and Redundant Functions in the Mature Mouse Retina
Source: PLoS One. 2014 Feb 18;9(2):e89110. doi: 10.1371/journal.pone.0089110 (PMC3928427; doi:10.1371/journal.pone.0089110)
Supplement: Table S1 — HOMER enriched motifs in the NR. (XLSX) [file pone.0089110.s001.xlsx]

## Sheet: Table S1
Rank	Name	P-value	# Target Sequences with Motif	% Targets Sequences with Motif	# Background Sequences with Motif	% of Background Sequences with Motif
1	CRX(Homeobox)/Retina-Crx-ChIP-Seq/Homer	1e-776	2802.0	67.24%	9862.0	23.54%
2	Sp1(Zf)/Promoter/Homer	1e-133	815.0	19.56%	3196.1	7.63%
3	GFY-Staf/Promoters/Homer	1e-76	184.0	4.42%	319.0	0.76%
4	NFY(CCAAT)/Promoter/Homer	1e-73	762.0	18.29%	3839.9	9.17%
5	GFY(?)/Promoter/Homer	1e-65	164.0	3.94%	298.3	0.71%
6	Elk4(ETS)/Hela-Elk4-ChIP-Seq(GSE31477)/Homer	1e-56	656.0	15.74%	3446.5	8.23%
7	ELF1(ETS)/Jurkat-ELF1-ChIP-Seq/Homer	1e-53	614.0	14.73%	3197.6	7.63%
8	ETS(ETS)/Promoter/Homer	1e-52	435.0	10.44%	1943.9	4.64%
9	Elk1(ETS)/Hela-Elk1-ChIP-Seq(GSE31477)/Homer	1e-51	652.0	15.65%	3531.2	8.43%
10	Gata4(Zf)/Heart-Gata4-ChIP-Seq(GSE35151)/Homer	1e-43	571.0	13.70%	3126.3	7.46%
11	Klf4(Zf)/mES-Klf4-ChIP-Seq/Homer	1e-40	455.0	10.92%	2321.7	5.54%
12	Atf1(bZIP)/K562-ATF1-ChIP-Seq(GSE31477)/Homer	1e-40	433.0	10.39%	2164.1	5.17%
13	ATF3(bZIP)/K562-ATF3-ChIP-Seq/Homer	1e-34	204.0	4.90%	754.4	1.80%
14	Maz(Zf)/HepG2-Maz-ChIP-Seq(GSE31477)/Homer	1e-34	1326.0	31.82%	9834.9	23.48%
15	NRF1(NRF)/MCF7-NRF1-ChIP-Seq/Homer	1e-33	314.0	7.54%	1476.2	3.52%
16	CRE(bZIP)/Promoter/Homer	1e-32	249.0	5.98%	1073.0	2.56%
17	NRF1/Promoter/Homer	1e-29	305.0	7.32%	1506.5	3.60%
18	Fli1(ETS)/CD8-FLI-ChIP-Seq(GSE20898)/Homer	1e-28	828.0	19.87%	5684.7	13.57%
19	GABPA(ETS)/Jurkat-GABPa-ChIP-Seq/Homer	1e-27	676.0	16.22%	4439.9	10.60%
20	E-box(HLH)/Promoter/Homer	1e-27	124.0	2.98%	390.5	0.93%
21	c-Jun-CRE(bZIP)/K562-cJun-ChIP-Seq/Homer	1e-26	211.0	5.06%	926.0	2.21%
22	GATA3(Zf)/iTreg-Gata3-ChIP-Seq(GSE20898)/Homer	1e-25	694.0	16.65%	4689.1	11.19%
23	ZNF143|STAF(Zf)/CUTLL-ZNF143-ChIP-Seq(GSE29600)/Homer	1e-24	311.0	7.46%	1659.1	3.96%
24	CTCF(Zf)/CD4+-CTCF-ChIP-Seq/Homer	1e-23	164.0	3.94%	668.0	1.59%
25	NeuroD1(bHLH)/Islet-NeuroD1-ChIP-Seq(GSE30298)/Homer	1e-23	506.0	12.14%	3201.9	7.64%
26	Usf2(HLH)/C2C12-Usf2-ChIP-Seq(GSE36030)/Homer	1e-23	227.0	5.45%	1095.4	2.62%
27	Pbx3(Homeobox)/GM12878-PBX3-ChIP-Seq/Homer	1e-22	183.0	4.39%	810.3	1.93%
28	USF1(HLH)/GM12878-Usf1-ChIP-Seq/Homer	1e-22	316.0	7.58%	1758.5	4.20%
29	JunD(bZIP)/K562-JunD-ChIP-Seq/Homer	1e-19	97.0	2.33%	321.3	0.77%
30	Mef2c(MADS)/GM12878-Mef2c-ChIP-Seq(GSE32465)/Homer	1e-19	191.0	4.58%	922.1	2.20%
31	ETV1(ETS)/GIST48-ETV1-ChIP-Seq/Homer	1e-18	874.0	20.97%	6586.5	15.72%
32	Pax7-long(Paired/Homeobox)/Myoblast-Pax7-ChIP-Seq(GSE25064)/Homer	1e-17	41.0	0.98%	70.9	0.17%
33	GFX(?)/Promoter/Homer	1e-17	57.0	1.37%	141.8	0.34%
34	Mef2a(MADS)/HL1-Mef2a.biotin-ChIP-Seq/Homer/	1e-17	183.0	4.39%	915.0	2.18%
35	bHLHE40(HLH)/HepG2-BHLHE40-ChIP-Seq/Homer	1e-16	147.0	3.53%	676.8	1.62%
36	Lhx3(Homeobox)/Forebrain-p300-ChIP-Seq/Homer	1e-16	485.0	11.64%	3318.9	7.92%
37	Nanog(Homeobox)/mES-Nanog-ChIP-Seq/Homer	1e-16	1833.0	43.99%	15785.7	37.68%
38	Foxh1(Forkhead)/hESC-FOXH1-ChIP-Seq(GSE29422)/Homer	1e-16	275.0	6.60%	1623.1	3.87%
39	BORIS(Zf)/K562-CTCFL-ChIP-Seq/Homer	1e-16	235.0	5.64%	1320.9	3.15%
40	ETS1(ETS)/Jurkat-ETS1-ChIP-Seq/Homer	1e-15	658.0	15.79%	4848.7	11.57%
41	E2F4(E2F)/K562-E2F4-ChIP-Seq(GSE31477)/Homer	1e-15	462.0	11.09%	3182.4	7.60%
42	Atoh1(bHLH)/Cerebellum-Atoh1-ChIP-Seq/Homer	1e-14	631.0	15.14%	4660.3	11.13%
43	RFX(HTH)/K562-RFX3-ChIP-Seq/Homer	1e-14	92.0	2.21%	360.5	0.86%
44	EWS:FLI1-fusion(ETS)/SK_N_MC-EWS:FLI1-ChIP-Seq/Homer	1e-14	386.0	9.26%	2592.1	6.19%
45	PBX1(Homeobox)/MCF7-PBX1-ChIP-Seq(GSE28007)/Homer	1e-12	76.0	1.82%	298.2	0.71%
46	Gfi1b(Zf)/HPC7-Gfi1b-ChIP-Seq/Homer	1e-10	314.0	7.54%	2136.2	5.10%
47	c-Myc(HLH)/LNCAP-cMyc-ChIP-Seq/Homer	1e-10	335.0	8.04%	2313.6	5.52%
48	Rfx1(HTH)/NPC-Rfx1-ChIP-Seq/Homer	1e-09	132.0	3.17%	726.0	1.73%
49	Olig2(bHLH)/Neuron-Olig2-ChIP-Seq(GSE30882)/Homer	1e-09	893.0	21.43%	7403.0	17.67%
50	ERG(ETS)/VCaP-ERG-ChIP-Seq/Homer	1e-09	832.0	19.97%	6836.3	16.32%
51	ZBTB33/GM12878-ZBTB33-ChIP-Seq/Homer	1e-08	80.0	1.92%	382.5	0.91%
52	X-box(HTH)/NPC-H3K4me1-ChIP-Seq/Homer	1e-08	73.0	1.75%	336.3	0.80%
53	Gata1(Zf)/K562-GATA1-ChIP-Seq/Homer	1e-08	265.0	6.36%	1836.3	4.38%
54	Rfx5(HTH)/GM12878-Rfx5-ChIP-Seq(GSE31477)/Homer	1e-08	202.0	4.85%	1339.2	3.20%
55	Gata2(Zf)/K562-GATA2-ChIP-Seq/Homer	1e-07	276.0	6.62%	2010.1	4.80%
56	LXRE(NR/DR4)/BLRP(RAW)-LXRb-ChIP-Seq/Homer	1e-06	38.0	0.91%	144.4	0.34%
57	Eomes(T-box)/H9-Eomes-ChIP-Seq/Homer	1e-06	1249.0	29.97%	11076.6	26.44%
58	Stat3(Stat)/mES-Stat3-ChIP-Seq/Homer	1e-06	274.0	6.58%	2019.6	4.82%
59	MafA(bZIP)/Islet-MafA-ChIP-Seq(GSE30298)/Homer	1e-05	403.0	9.67%	3232.0	7.72%
60	Nkx2.5(Homeobox)/HL1-Nkx2.5.biotin-ChIP-Seq/Homer	1e-05	994.0	23.85%	8795.3	21.00%
61	n-Myc(HLH)/mES-nMyc-ChIP-Seq/Homer	1e-05	366.0	8.78%	2931.2	7.00%
62	EKLF(Zf)/Erythrocyte-Klf1-ChIP-Seq(GSE20478)/Homer	0.0001	127.0	3.05%	856.1	2.04%
63	Stat3+il23(Stat)/CD4-Stat3-ChIP-Seq/Homer	0.0001	317.0	7.61%	2513.2	6.00%
64	SPDEF(ETS)/VCaP-SPDEF-ChIP-Seq/Homer	0.0001	527.0	12.65%	4445.7	10.61%
65	SCL/HPC7-Scl-ChIP-Seq/Homer	0.0001	2182.0	52.36%	20604.0	49.19%
66	TATA-Box(TBP)/Promoter/Homer	0.0001	557.0	13.37%	4749.6	11.34%
67	BMYB(HTH)/Hela-BMYB-ChIPSeq(GSE27030)/Homer	0.0001	618.0	14.83%	5325.1	12.71%
68	Hoxb4/ES-Hoxb4-ChIP-Seq(GSE34014)/Homer	0.0001	82.0	1.97%	521.6	1.25%
69	Foxo1(Forkhead)/RAW-Foxo1-ChIP-Seq/Homer	0.001	712.0	17.09%	6278.0	14.99%
70	Max(HLH)/K562-Max-ChIP-Seq/Homer	0.001	315.0	7.56%	2567.8	6.13%
71	Oct4(POU/Homeobox)/mES-Oct4-ChIP-Seq/Homer	0.001	143.0	3.43%	1045.1	2.49%
72	GATA-DR4(Zf)/iTreg-Gata3-ChIP-Seq(GSE20898)/Homer	0.001	39.0	0.94%	219.5	0.52%
73	HOXA9/HSC-Hoxa9-ChIP-Seq(GSE33509)/Homer	0.001	230.0	5.52%	1874.5	4.47%
74	Egr2/Thymocytes-Egr2-ChIP-Seq(GSE34254)/Homer	0.01	153.0	3.67%	1202.6	2.87%
75	MYB(HTH)/ERMYB-Myb-ChIPSeq(GSE22095)/Homer	0.01	759.0	18.21%	6910.8	16.50%
76	STAT4(Stat)/CD4-Stat4-ChIP-Seq/Homer	0.01	346.0	8.30%	2988.0	7.13%
77	Hoxc9/Ainv15-Hoxc9-ChIP-Seq/Homer	0.01	171.0	4.10%	1378.1	3.29%
78	Smad3(MAD)/NPC-Smad3-ChIP-Seq(GSE36673)/Homer	0.01	1318.0	31.63%	12416.6	29.64%
79	Esrrb(NR)/mES-Esrrb-ChIP-Seq/Homer	0.01	263.0	6.31%	2254.0	5.38%
80	HIF-1a(HLH)/MCF7-HIF1a-ChIP-Seq/Homer	0.01	135.0	3.24%	1084.7	2.59%
81	STAT1(Stat)/HelaS3-STAT1-ChIP-Seq/Homer	0.01	102.0	2.45%	791.3	1.89%
82	E2F6(E2F)/Hela-E2F6-ChIP-Seq(GSE31477)/Homer	0.01	417.0	10.01%	3723.7	8.89%
83	GATA-DR8(Zf)/iTreg-Gata3-ChIP-Seq(GSE20898)/Homer	0.01	35.0	0.84%	227.1	0.54%
84	CTCF-SatelliteElement/CD4+-CTCF-ChIP-Seq/Homer	0.01	12.0	0.29%	54.3	0.13%
85	GATA:SCL/Ter119-SCL-ChIP-Seq/Homer	0.01	55.0	1.32%	395.3	0.94%
