# Supplementary material for: Otx2 ChIP-seq Reveals Unique and Redundant Functions in the Mature Mouse Retina
Source: PLoS One. 2014 Feb 18;9(2):e89110. doi: 10.1371/journal.pone.0089110 (PMC3928427; doi:10.1371/journal.pone.0089110)
Supplement: Table S2 — HOMER enriched motifs in the RPE. (XLSX) [file pone.0089110.s002.xlsx]

## Sheet: Table S2
Rank	Name	P-value	# Target Sequences with Motif	% Target Sequences with Motif	# Background Sequences with Motif	% of Background Sequences with Motif
1	CRX(Homeobox)/Retina-Crx-ChIP-Seq/Homer	1e-384	1364.0	83.27%	14705.6	33.00%
2	Pax7-long(Paired/Homeobox)/Myoblast-Pax7-ChIP-Seq(GSE25064)/Homer	1e-30	49.0	2.99%	136.3	0.31%
3	Lhx3(Homeobox)/Forebrain-p300-ChIP-Seq/Homer	1e-25	402.0	24.54%	6505.8	14.60%
4	NF1-halfsite(CTF)/LNCaP-NF1-ChIP-Seq/Homer	1e-18	415.0	25.34%	7389.1	16.58%
5	Foxh1(Forkhead)/hESC-FOXH1-ChIP-Seq(GSE29422)/Homer	1e-18	190.0	11.60%	2585.0	5.80%
6	TEAD4(TEA)/Tropoblast-Tead4-ChIP-Seq(GSE37350)/Homer	1e-17	257.0	15.69%	4024.5	9.03%
7	NF1(CTF)/LNCAP-NF1-ChIP-Seq/Homer	1e-16	115.0	7.02%	1283.0	2.88%
8	TEAD(TEA)/Fibroblast-PU.1-ChIP-Seq/Homer	1e-10	207.0	12.64%	3540.9	7.95%
9	USF1(HLH)/GM12878-Usf1-ChIP-Seq/Homer	1e-08	96.0	5.86%	1347.0	3.02%
10	X-box(HTH)/NPC-H3K4me1-ChIP-Seq/Homer	1e-07	37.0	2.26%	342.2	0.77%
11	Gfi1b(Zf)/HPC7-Gfi1b-ChIP-Seq/Homer	1e-06	175.0	10.68%	3179.2	7.13%
12	NFkB-p65(RHD)/GM12787-p65-ChIP-Seq/Homer	1e-06	116.0	7.08%	1907.8	4.28%
13	ATF3(bZIP)/K562-ATF3-ChIP-Seq/Homer	1e-06	41.0	2.50%	454.5	1.02%
14	Nkx2.5(Homeobox)/HL1-Nkx2.5.biotin-ChIP-Seq/Homer	1e-06	487.0	29.73%	10896.3	24.45%
15	Usf2(HLH)/C2C12-Usf2-ChIP-Seq(GSE36030)/Homer	1e-06	68.0	4.15%	973.6	2.18%
16	Nanog(Homeobox)/mES-Nanog-ChIP-Seq/Homer	1e-05	908.0	55.43%	22166.1	49.74%
17	Gata4(Zf)/Heart-Gata4-ChIP-Seq(GSE35151)/Homer	0.0001	249.0	15.20%	5200.0	11.67%
18	NFkB-p65-Rel(RHD)/LPS-exp/Homer	0.0001	20.0	1.22%	187.1	0.42%
19	Rfx1(HTH)/NPC-Rfx1-ChIP-Seq/Homer	0.0001	46.0	2.81%	660.3	1.48%
20	E-box(HLH)/Promoter/Homer	0.0001	19.0	1.16%	180.5	0.40%
21	Atf1(bZIP)/K562-ATF1-ChIP-Seq(GSE31477)/Homer	0.0001	119.0	7.26%	2261.3	5.07%
22	NFAT:AP1/Jurkat-NFATC1-ChIP-Seq/Homer	0.001	42.0	2.56%	629.4	1.41%
23	CEBP:AP1/ThioMac-CEBPb-ChIP-Seq/Homer	0.001	145.0	8.85%	2936.5	6.59%
24	Hoxb4/ES-Hoxb4-ChIP-Seq(GSE34014)/Homer	0.001	56.0	3.42%	942.3	2.11%
25	Sox3(HMG)/NPC-Sox3-ChIP-Seq(GSE33059)/Homer	0.001	349.0	21.31%	8061.9	18.09%
26	RFX(HTH)/K562-RFX3-ChIP-Seq/Homer	0.001	20.0	1.22%	231.3	0.52%
27	Tlx?/NPC-H3K4me1-ChIP-Seq/Homer	0.001	92.0	5.62%	1748.2	3.92%
28	TATA-Box(TBP)/Promoter/Homer	0.001	321.0	19.60%	7388.2	16.58%
29	Sox2(HMG)/mES-Sox2-ChIP-Seq/Homer	0.001	184.0	11.23%	3978.2	8.93%
30	Stat3+il23(Stat)/CD4-Stat3-ChIP-Seq/Homer	0.01	143.0	8.73%	3061.7	6.87%
31	c-Jun-CRE(bZIP)/K562-cJun-ChIP-Seq/Homer	0.01	50.0	3.05%	909.7	2.04%
32	CEBP(bZIP)/CEBPb-ChIP-Seq/Homer	0.01	130.0	7.94%	2831.0	6.35%
33	ZNF711(Zf)/SH-SY5Y-ZNF711-ChIP-Seq/Homer	0.01	282.0	17.22%	6691.7	15.02%
34	CRE(bZIP)/Promoter/Homer	0.01	31.0	1.89%	526.7	1.18%
