# Supplementary material for: Otx2 ChIP-seq Reveals Unique and Redundant Functions in the Mature Mouse Retina
Source: PLoS One. 2014 Feb 18;9(2):e89110. doi: 10.1371/journal.pone.0089110 (PMC3928427; doi:10.1371/journal.pone.0089110)
Supplement: Table S3 — Closest genes lists. (XLSX) [file pone.0089110.s003.xlsx]

## Sheet: Table S3
NR-Core	RPE-core	NR/RPE-overlap	NR/RPE-gene-overlap	NR-Otx2/Crx-overlap
Syne1	Tab2	Tnfaip3	Tab2	Syne1
1700052N19Rik	Sash1	Mtap7	Tnfaip3	Zbtb2
Zbtb2	Gm9930	Sgk1	Mtap7	Katna1
Katna1	Utrn	E030030I06Rik	Sgk1	Sf3b5
Shprh	Phactr2	Lims1	E030030I06Rik	Pex3
Epm2a	D10Bwg1379e	Ccdc138	Moxd1	Aig1
Sf3b5	Gm4922	Ascc1	Akap7	Vta1
Pex3	Tnfaip3	Pbld2	Epb4.1l2	Tnfaip3
Aig1	Map3k5	Rhobtb1	Fyn	Ifngr1
Vta1	Mtap7	Pcbp3	Rev3l	Mtap7
Tnfaip3	Ahi1	Gm10787	Msl3l2	Sgk1
Ifngr1	1700021A07Rik	Slc19a1	Lims1	Med23
Mtap7	Gm5420	C030046I01Rik	Ccdc138	Epb4.1l2
Bclaf1	Sgk1	Plk5	Ascc1	Rwdd1
Sgk1	E030030I06Rik	Gm4792	Hk1	1700025K23Rik
E030030I06Rik	Stx7	Nav3	Pbld2	Tube1
Tbpl1	Ctgf	Slc35e3	Zfp365	Fyn
Moxd1	Akap7	Pip4k2c	1700040L02Rik	Rev3l
Med23	5930403N24Rik	Sfi1	Rhobtb1	Amd1
Akap7	Fyn	Rars	Cdk1	Cdk19
Epb4.1l2	Rev3l	Thg1l	Gnaz	Wasf1
Hint3	Ddo	Mgat1	Pcbp3	Cd164
Rwdd1	Ostm1	Rmnd5b	Gm10787	Ccdc162
1700025K23Rik	Msl3l2	P4ha2	Slc19a1	Foxo3
Tube1	Hsf2	Nmur2	Agpat3	Prdm1
Fyn	Fabp7	Galnt10	Gzmm	Gm10943
Rev3l	Lims1	Hs3st3b1	C030046I01Rik	Gopc
Amd1	Ccdc138	Gucy2e	Plk5	Nus1
Cdk19	Edar	Wscd1	Polr3b	D630037F22Rik
Wasf1	Ascc1	Aipl1	Nedd1	Lims1
Cd164	Psap	Rpa1	Gm4792	Ccdc138
Ccdc162	Cdh23	Unc119	Syt1	Ddit4
Armc2	Slc29a3	Fam58b	Nav3	Ascc1
Foxo3	Hk1	Fam33a	Zdhhc17	Spock2
Prdm1	Hkdc1	Wfikkn2	Nap1l1	Adamts14
Gm10943	Stox1	Scrn2	Krr1	Sar1a
Gopc	Pbld2	Mrpl45	Trhde	Tysnd1
Nus1	Zfp365	Ormdl3	Slc35e3	Hk1
Mcm9	Arid5b	Med24	Mdm1	Pbld2
D630037F22Rik	1700040L02Rik	Atp6v0a1	Ppm1h	Sirt1
Lims1	Rhobtb1	Etv4	Xrcc6bp1	Jmjd1c
Ccdc138	Cdk1	Mpp2	Pip4k2c	Zfp365
P4ha1	Slc16a9	Mrc2	Sfi1	Rhobtb1
Cbara1	Gnaz	Axin2	Ramp3	Cdk1
Dnajb12	Specc1l	Rgs9	Igfbp3	Phyhipl
Ddit4	Derl3	Cpsf4l	Cobl	Pcdh15
Ascc1	Pcbp3	Sdk2	Gm16140	Gnaz
Spock2	Gm10787	Slc16a5	Meis1	Upb1
Adamts14	Slc19a1	Gm11744	Xpo1	1110038D17Rik
Sar1a	Agpat3	Socs3	Bod1	Chchd10
Tysnd1	C030046I01Rik	1700012B15Rik	Cpeb4	Pcbp3
Hk1	Plk5	Ncoa1	Pank3	Gm10787
Ccar1	Polr3b	Gm17295	Rars	Slc19a1
Pbld2	Timp3	Nol10	Odz2	Pttg1ip
Sirt1	1700113H08Rik	Tssc1	Pwwp2a	Sumo3
Jmjd1c	Nedd1	Sntg2	Thg1l	Agpat3
Zfp365	Hal	Mdga2	Mgat1	Ilvbl
Rhobtb1	Ccdc38	Kcnh5	Rmnd5b	Gzmm
Cdk1	Ntn4	Wdr89	Hspa4	Med16
Phyhipl	Usp44	Fntb	P4ha2	C030046I01Rik
Cisd1	Gm4792	Tmem229b	Nmur2	Wdr18
Pcdh15	Nudt4	Sipa1l1	Galnt10	Polr2e
Gnaz	Eea1	4930534B04Rik	Hs3st3b1	Gpx4
Upb1	Dusp6	Rpl30-ps8	Gucy2e	Dazap1
1110038D17Rik	Slc6a15	Foxn3	Eif4a1	Reep6
Chchd10	Tmtc2	Cpsf2	Wscd1	Plk5
Dip2a	Myf5	Itpk1	Aipl1	Mbd3
Pcbp3	Syt1	Dync1h1	Ovca2	Klf16
Gm10787	Nav3	Crip2	Rpa1	Csnk1g2
Slc19a1	Zdhhc17	Zfp386	Inpp5k	Mknk2
Pttg1ip	Nap1l1	Gdi2	Unc119	Mobkl2a
Sumo3	Krr1	Akr1e1	Fam58b	Amh
Agpat3	Glipr1l2	E2f3	Fam33a	Oaz1
Pdxk	Trhde	Jarid2	Mrps23	Timm13
Ilvbl	Tph2	Nop16	Wfikkn2	2510012J08Rik
Gm16517	Slc35e3	Cltb	Luc7l3	Hmg20b
Gzmm	Mdm1	Agtpbp1	Itga3	2210404O07Rik
Rnf126	Ppm1h	2210408I21Rik	Scrn2	Nfic
Fstl3	Xrcc6bp1	Otp	Mrpl45	AU041133
Med16	Pip4k2c	Nln	Ormdl3	Ric8b
C030046I01Rik	Stat6	Mtmr12	Med24	Prdm4
Wdr18	1110012D08Rik	Ptp4a3	Ttc25	Hsp90b1
Polr2e	Sfi1	Gm7935	Atp6v0a1	Lta4h
Gpx4	Ramp3	Ly6c2	Etv4	Metap2
Stk11	Igfbp3	Rbfox2	Mpp2	Ndufa12
Cirbp	Tns3	Xrcc6	Mrc2	Gm4792
Dazap1	Vwc2	Parvg	Pitpnc1	Cradd
Reep6	Meis1	Tbc1d22a	Axin2	Btg1
Plk5	B3gnt2	Kif21a	Rgs9	Atp2b1
Mbd3	Xpo1	Yaf2	Arsg	Phxr2
Tcf3	5730522E02Rik	Krt18	Cpsf4l	Tmtc3
Klf16	Bod1	Ptprg	Sdk2	Cep290
Fam108a	Cpeb4	Nudt13	Slc16a5	BC067068
Csnk1g2	Foxi1	Zfp503	Acox1	Ppfia2
Mknk2	Pank3	1700112E06Rik	Rnf157	Syt1
Mobkl2a	Rars	Rps24	Gm11744	Nav3
Plekhj1	Wwc1	Dad1	Socs3	Krr1
Amh	Odz2	Mrp63	1700012B15Rik	Zfc3h1
Oaz1	Gm9972	Shisa2	Ncoa1	Mdm2
Timm13	Atp10b	Rnaseh2b	Klhl29	Slc35e3
Thop1	Pttg1	Neil2	2810032G03Rik	Nup107
Zbtb7a	Ccnjl	Rp1l1	Gm17295	Mdm1
Tjp3	Pwwp2a	Hr	Trib2	Cand1
Pip5k1c	Adra1b	1700010I14Rik	Nol10	Grip1
2510012J08Rik	Il12b	Map3k4	Tssc1	Tbk1
Hmg20b	Thg1l	Zfp960	Sntg2	Ppm1h
Fzr1	Sgcd	Gm6712	Dnajb9	Xrcc6bp1
2210404O07Rik	Mgat1	Paqr4	Gm1818	March9
Nfic	9230009I02Rik	Chtf18	Arhgap5	Os9
Gna11	Rmnd5b	2900010M23Rik	Psma6	Pip4k2c
AU041133	Hspa4	Hsf2bp	Mdga2	Mars
Nfyb	P4ha2	Psmb8	Mettl21d	Hsd17b6
Polr3b	Nmur2	Rnf5	Daam1	Pan2
Ric8b	Galnt10	RP23-349B4.25	Rtn1	Cs
Prdm4	Adora2b	Rpp21	Hif1a	Dnajc14
Hsp90b1	Pmp22	H2-M10.4	Kcnh5	Osbp2
Nt5dc3	Hs3st3b1	Pgk2	Wdr89	Tcn2
Ikbip	Gucy2e	Prph2	Syne2	Sec14l2
Tmpo	Eif4a1	Mocs1	Fntb	Thoc5
Nedd1	Wscd1	Hdgfrp2	Tmem229b	Ap1b1
Lta4h	Aipl1	9130404H23Rik	Rad51l1	Ccdc117
Metap2	Fbxo39	Fam179a	Zfp36l1	Ykt6
Fgd6	Spns2	Lbh	Actn1	Ramp3
Nr2c1	Ovca2	Map4k3	Erh	Adcy1
Ndufa12	Rpa1	Gm10309	Sipa1l1	Cobl
Gm4792	Pitpna	Vasn	2310044G17Rik	Ppp3r1
Cradd	Inpp5k	Litaf	4930534B04Rik	1110067D22Rik
Btg1	Unc119	Fgd4	Rpl30-ps8	Peli1
Atp2b1	Fam58b	Gm7873	Foxn3	Mdh1
Phxr2	Spaca3	Atp13a3	Cpsf2	Commd1
Tmtc3	Bcas3	Kpna1	Itpk1	Cct4
Cep290	Fam33a	Hcls1	4831426I19Rik	Fam161a
BC067068	1700106J16Rik	Ndufb4	Vrk1	Xpo1
Ppfia2	Msi2	Filip1l	Dync1h1	Usp34
Pawr	Kif2b	Hmgn1	BC048943	Ccdc104
Syt1	Car10	Cpt1a	Crip2	Prorsd1
Nav3	Utp18	Cox8a	Zfp386	Rps27a
Bbs10	Wfikkn2	Rom1	Rapgef5	Bod1
Krr1	Luc7l3	Dagla	Cdca7l	Fbxw11
Zfc3h1	Col1a1	Ddb1	Gdi2	Pank3
Mdm2	Itga3	Tjp2	Akr1e1	Rars
Slc35e3	Atp5g1	Fxn	Lrrc16a	Thg1l
Nup107	Scrn2	Kank1	Cmah	Zfp62
Mdm1	Mrpl45	Kcnv2	E2f3	Mgat1
Dyrk2	Ormdl3	Crtac1	Gmds	Rnf130
Cand1	Med24	Pax2	Ppp1r3g	3010026O09Rik
Grip1	Krt10	Fam178a	BC024659	Hnrnph1
Tbk1	Ttc25	Tlx1	Nedd9	Zfp354b
Tmem5	Stat5b	Fbxw4	Cd83	Nhp2
Ppm1h	Atp6v0a1	Neurl1a	Jarid2	0610009B22Rik
Xrcc6bp1	Etv4	Pdcd4	Nop16	Cdkn2aipnl
March9	Mpp2	Gm6020	Cltb	Hspa4
Os9	Mapt	Vmn1r238	Agtpbp1	Uqcrq
Pip4k2c	Myl4	Arhgap26	Spata9	Acsl6
Ddit3	Mrc2	Kctd16	2210408I21Rik	Cdc42se2
Mars	March10	Tcerg1	Arrdc3	Sparc
Hsd17b6	Pitpnc1	Mcc	Mef2c	G3bp1
Stat2	Axin2	Nedd4l	Lhfpl2	Nmur2
Pan2	Rgs9	Lman1	Otp	Fam114a2
Cs	Arsg	Ctif	Tnpo1	Galnt10
Obfc2b	Gm11678	8030462N17Rik	Cartpt	Hist3h2a
Myl6	Sox9	Sall3	Pik3r1	Guk1
Dnajc14	Cpsf4l	Magi2	Cd180	Prss38
Sarnp	Sdk2	1810013D10Rik	Nln	Flcn
Sfi1	1700092K14Rik	N4bp2	Zswim6	Pemt
Eif4enif1	Ict1	Bmp2k	Pde4d	Alkbh5
Drg1	Slc16a5	Aff1	Ankrd55	Usp22
Limk2	Acox1	Tgfbr3	C1qtnf3	Aldh3a2
Osbp2	Rnf157	Hscb	Mtmr12	Epn2
Tcn2	Gm11744	Oasl1	Pdzd2	Ulk2
Mtfp1	Socs3	Mlec	Myo10	Ubb
Sec14l2	Tspan10	Ccdc64	Abra	Trpv2
Thoc5	1700012B15Rik	Prkab1	Trps1	Hs3st3b1
Ap1b1	Ncoa1	Ccdc63	Trib1	Elac2
Znrf3	2810032G03Rik	Pitpnm2	Fam84b	Dnahc9
Ccdc117	Gm17295	Glt1d1	St3gal1	Shisa6
Polm	Laptm4a	Tpst1	Ptp4a3	Rcvrn
Ykt6	Wdr35	Gtf2ird1	Gm7935	Myh10
Ddx56	Ddx1	Znhit1	Ly6c2	Odf4
Ogdh	Trib2	Ap1s1	C030006K11Rik	Per1
Myo1g	E2f6	Ephb4	Rbfox2	Gucy2e
Ramp3	Nol10	Gnb2	Elfn2	Kdm6b
Adcy1	Kidins220	Usp42	Xrcc6	Wrap53
Cobl	Gm9866	Cdk8	Parvg	Trp53
Fbxo48	Tssc1	Samd9l	Tbc1d22a	Atp1b2
Cnrip1	Sntg2	AB041803	Fam19a5	Tnfsf12
Ppp3r1	Dnajb9	Tax1bp1	Brd1	Zbtb4
Gm16140	Gm1818	Scrn1	Kif21a	Gps2
Rab1	Arhgap5	4930544G11Rik	Yaf2	Eif5a
Aftph	Egln3	1700011F03Rik	Arid2	Phf23
1110067D22Rik	Psma6	Mat2a	Tmbim6	Dlg4
Peli1	Mbip	Suclg1	Krt18	Pelp1
Mdh1	Fscb	Tet3	Calcoco1	Med11
Ehbp1	Mdga2	Rab43	Gm3839	Slc25a11
Commd1	Mettl21d	Slc6a6	Ptprg	Spag7
Cct4	Dact1	Chl1	2700060E02Rik	Aipl1
Fam161a	Daam1	Iqsec3	Nudt13	Pitpnm3
Xpo1	Rtn1	Tspan11	Camk2g	Cyb5d2
Usp34	Hif1a	Dusp16	Vcl	Itgae
Ccdc104	Kcnh5	Ptpro	Zfp503	Mnt
Prorsd1	Rhoj	Zfp787	1700112E06Rik	Rpa1
Rps27a	Wdr89	Zfp444	Rps24	Wdr81
Eml6	Syne2	Crx	Opn4	Prpf8
Bod1	Fntb	Napa	Otx2	Inpp5k
Cpeb4	Fut8	Zc3h4	Dad1	Doc2b
Fbxw11	Tmem229b	1700008P20Rik	Mrp63	Abr
Pank3	Rad51l1	Fbxo27	Shisa2	Gosr1
Rars	Actn1	Dpf1	Mtmr6	Nufip2
Thg1l	Erh	Fxyd3	Fam123a	Myo18a
Trim41	Pcnx	Kcna7	Spata13	Phf12
Zfp62	Sipa1l1	Gm5331	Rnaseh2b	Rpl23a
Mgat1	C130039O16Rik	Sv2b	Neil2	Unc119
Cnot6	Fam164c	Fanci	Rp1l1	Vtn
Mapk9	Jdp2	Serpinh1	Msra	Fam58b
Rnf130	Mfsd7c	Klhl35	Hr	1810012P15Rik
3010026O09Rik	Tgfb3	Neu3	Gtf2f2	Lgals9
Maml1	Gm6772	Plekhb1	Olfm4	Rab11fip4
Hnrnph1	Ism2	Pde2a	Pcdh20	Utp6
Zfp454	4930534B04Rik	Clpb	Pcdh9	Rhot1
Zfp354b	Tshr	Xylt1	Klf12	Zfp207
Zfp354a	Rpl30-ps8	2310008H09Rik	Ednrb	Psmd11
Nhp2	Foxn3	Cdr2	Gpc5	Rffl
Rmnd5b	Tc2n	D430042O09Rik	Gpc6	Ap2b1
0610009B22Rik	Cpsf2	Prr14	Gm17613	Dusp14
Cdkn2aipnl	Slc24a4	Mgmt	Dock9	Usp32
Ppp2ca	Itpk1	Shank2	Clybl	Tbx4
Hspa4	4930408O17Rik	Insr	Pcca	Cltc
Uqcrq	4831426I19Rik	Arhgef18	Scaf8	Ypel2
P4ha2	Vrk1	Xab2	Arid1b	Gdpd1
Acsl6	Bcl11b	Lass4	Rps6ka2	Fam33a
Rapgef6	Rtl1	Atp11a	1700010I14Rik	Mrps23
Cdc42se2	Dync1h1	Gm15319	Map3k4	Akap1
Lyrm7	BC048943	Ing2	Zfp960	Mmd
Gm2a	A730018C14Rik	Cldn24	Gm6712	Hlf
Sparc	Crip2	Wdr17	Riok2	Tob1
Atox1	Zfp386	Tm6sf2	Paqr4	Ankrd40
G3bp1	Rapgef5	Aktip	Chtf18	Dlx3
Nmur2	Itgb8	Pskh1	2900010M23Rik	Myst2
Fam114a2	Gdi2	Phlpp2	Btbd9	Slc35b1
Galnt10	Akr1c21	Maf	Dnahc8	Gngt2
Cnot8	Akr1e1	Gse1	Hsf2bp	Snx11
Hist3h2a	Rpl29-ps2	Gm10722	Psmb8	Sp6
Guk1	Chrm3	Gm10720	Rnf5	Scrn2
Prss38	Edaradd	Gm11167	RP23-349B4.25	Osbpl7
Flcn	Gli3	Gm10718	Rpp21	Npepps
Cops3	5033411D12Rik	Gm10717	H2-M10.4	Mrpl45
Pemt	Elmo1	Gm10106	Pgk2	Socs7
Srebf1	Hist1h2bm	Gm10715	Tmem63b	Mllt6
Tom1l2	Lrrc16a	Zfp317	Prph2	Cwc25
Alkbh5	Prl5a1	Rgl3	Mocs1	Fbxl20
Dhrs7b	E2f3	Dpy19l1	Hdgfrp2	Pgap3
Tmem11	Gmds	Thyn1	Ralbp1	Ormdl3
Map2k3	Serpinb1a	Ntm	9130404H23Rik	Med24
Usp22	Serpinb9b	St3gal4	Arhgap28	Nr1d1
Aldh3a2	Fam50b	Gm5614	Fam179a	Rara
Slc47a2	Ppp1r3g	Grik4	Clip4	Krt42
Epn2	Ly86	Usp2	Lbh	Klhl11
Ulk2	Bmp6	Dscaml1	Lclat1	Acly
Ttc19	Slc35b3	Cadm1	Map4k3	Stat3
Ubb	Nedd9	Etfa	Haao	Atp6v0a1
Trpv2	9530008L14Rik	Lingo1	Zfp36l2	Tubg1
Mmgt2	Hivep1	Sema7a	Ppm1b	Arl4d
Hs3st3b1	Cd83	Hcn4	Gm10309	Dhx8
Cox10	Jarid2	Slc24a1	Epas1	Etv4
Elac2	Rnf144b	Mapk6	Olfr161	Mpp2
Dnahc9	Bicd2	Gclc	Vasn	Tmub2
Shisa6	Sykb	Me1	Fam86	Slc25a39
Rcvrn	Gm5449	Snap91	Litaf	Gpatch8
Myh10	Thoc3	BC043934	Snx29	Hexim1
Ndel1	Nop16	Poc1a	Fgd4	Hexim2
Rpl26	Cltb	Acaa1a	Gm7873	Plekhm1
Odf4	Neurog1	Myrip	Ap2m1	Wnt3
Pfas	Trpc7	Limd1	Atp13a3	Mrc2
Per1	Spock1	Gm4694	Ncbp2	Kcnh6
Gucy2e	Agtpbp1	Cops5	Kpna1	Scn4a
Kdm6b	Dapk1	Sulf1	Hcls1	Ern1
Dnahc2	Zfp708	Rdh10	Stxbp5l	Polg2
Wrap53	Glrx	Fam178b	Ndufb4	Kpna2
Trp53	Ankrd32	Plcl1	Phldb2	Nol11
Atp1b2	2210408I21Rik	Mreg	Filip1l	Pitpnc1
Eif4a1	Arrdc3	Tns1	4930453N24Rik	Apoh
Tnfsf12	Lysmd3	Slc4a3	Robo2	Rgs9
Zbtb4	Mef2c	BC035947	Adamts5	Amz2
Gps2	Tmem167	Atg4b	Clic6	Cpsf4l
Eif5a	Mtx3	Clasp1	Hlcs	Sdk2
Phf23	Bhmt	Ddx18	Hmgn1	Rpl38
Dlg4	Lhfpl2	Actr3	Cpt1a	Nat9
Pelp1	Otp	Mapkapk2	Cox8a	Slc16a5
Med11	Crhbp	Myog	Rom1	Nup85
Slc25a11	S100z	Tmem9	Dagla	Llgl2
Spag7	Iqgap2	Acbd6	Ddb1	1110017F19Rik
Inca1	Tnpo1	Qsox1	Tle4	Gm11744
Wscd1	Cartpt	Pou2f1	Tjp2	St6galnac2
Aipl1	Ccnb1	Lrrc52	Fxn	Mxra7
Pitpnm3	Gm11016	1700015E13Rik	Fam122a	Mgat5b
Cyb5d2	Pik3r1	Gm5069	Kank1	Sec14l1
Camkk1	Cd180	Rps6kc1	Smarca2	2009-09-01
1200014J11Rik	Nln	Camk1g	Kcnv2	Gm11733
Itgae	3830408C21Rik	Fam107b	Lgi1	Tnrc6c
Tax1bp3	Apoo-ps	Ccdc3	Crtac1	Socs3
1300001I01Rik	Zswim6	Camk1d	Loxl4	Pgs1
Mnt	Pde4d	Apbb1ip	Dnmbp	Usp36
Ovca2	Plk2	Ptgds	Pax2	Rbfox3
Rtn4rl1	Ankrd55	Phyhd1	Fam178a	Cbx4
Rpa1	Fgf10	Pbx3	Tlx1	Slc26a11
Tlcd2	Ptger4	Ttc21b	Fbxw4	Slc38a10
Prpf8	Osmr	Lrp2	Trim8	Fscn2
Inpp5k	C1qtnf3	Slc25a12	Neurl1a	Pde6g
Doc2b	Mtmr12	Zfp385b	Xpnpep1	1700012B15Rik
Timm22	Pdzd2	Harbi1	Pdcd4	Dtnb
Abr	Gm5468	Gm10803	Gpam	Dnmt3a
Gosr1	Myo10	Lrrc4c	Ablim1	2410017P09Rik
Cpd	Cox6c	Gm10801	Gm6020	Ncoa1
Nufip2	Abra	Gm10800	Vmn1r238	0610009D07Rik
Myo18a	Rspo2	Slc1a2	Zeb1	Klhl29
Pipox	Sybu	Cstf3	Trappc8	2810032G03Rik
Phf12	Trps1	Chrm5	Epb4.1l4a	Gm17295
Rpl23a	Sntb1	Xkr7	0610010O12Rik	Gen1
Unc119	Fbxo32	8430427H17Rik	Arhgap26	Trib2
Sarm1	Mtss1	Sun5	Kctd16	Lpin1
Vtn	Sqle	Pigt	Tcerg1	Nol10
Fam58b	Nsmce2	Slc2a10	Mcc	Adam17
1810012P15Rik	Trib1	1500012F01Rik	Gm5507	Rnf144a
Lgals9	4933412E24Rik	Ube2v1	Gramd3	Rps7
Wsb1	Fam84b	Bhlhe23	Lmnb1	Tssc1
Rab11fip4	Adcy8	Polr3k	Slc12a2	Sntg2
Utp6	Fam135b	Gm14496	Il17b	Sh3yl1
Rhot1	Ptp4a3	Pxmp3	Nedd4l	Cbll1
Rhbdl3	Gm7935	Stmn2	Zfp532	Hbp1
Zfp207	Ly6c2	Tpd52	Lman1	Nampt
Psmd11	BC024139	Gm9733	Seh1l	Atxn7l1
Tmem132e	C030006K11Rik	Tbl1xr1	Mbd2	Twistnb
Rffl	Rbfox2	Ttc14	Mro	Hdac9
Nle1	1700061J05Rik	Maml3	Ctif	Gm17436
Ap2b1	Elfn2	Dclk1	Smad2	D630036H23Rik
Dusp14	Enthd1	F830104G03Rik	8030462N17Rik	Arhgap5
Aatf	Dnajb7	Kcnab1	Sall3	Akap6
Usp32	Xrcc6	Pklr	Galr1	Nfkbia
Tbx4	Nfam1	Pias3	Zfp516	Brms1l
Ints2	Parvg	Notch2	Magi2	Pnn
Med13	1810041L15Rik	Slc16a1	Poln	Trim9
Rps6kb1	Tbc1d22a	Fam19a3	Tbc1d14	Tmx1
Cltc	Fam19a5	Gnat2	Sepsecs	Frmd6
Ypel2	Brd1	Alg14	1810013D10Rik	Actr10
Gdpd1	Plxnb2	Gm4609	G6pd2	2700049A03Rik
1200011M11Rik	Cpne8	Ostc	Tmem156	Daam1
Fam33a	Kif21a	Vmn1r2	N4bp2	Gpr135
2004-09-01	Yaf2	Rad54b	Atp8a1	Rtn1
Bzrap1	Arid2	Gem	Commd8	Dhrs7
Mrps23	Slc38a1	Bach2	Shroom3	Hif1a
Akap1	Slc38a4	1810030N24Rik	Bmp2k	Rplp2-ps1
Mmd	Amigo2	B4galt1	A930011G23Rik	Wdr89
Hlf	Tmbim6	Tdrd7	Aff1	Syne2
Nme1	Atf1	Ambp	Tgfbr3	Plekhg3
Tob1	Krt18	Tnc	Hscb	Fntb
Wfikkn2	Atf7	Cdk5rap2	Acacb	Max
Ankrd40	Fam107a	D4Bwg0951e	Oasl1	Eif2s1
Ppp1r9b	Gm3839	4930473A06Rik	Mlec	Tmem229b
Pdk2	Ptprg	Cdcp2	Sirt4	Rdh12
Itga3	Atxn7	Glis1	Ccdc64	Rad51l1
Dlx3	Lrrc3b	Slc1a7	Prkab1	Gm17301
Myst2	2700060E02Rik	Foxo6	Med13l	Gm1568
Slc35b1	Kcnk5	Cited4	Ccdc63	Cox16
Ngfr	Nudt13	Epb4.1	Pitpnm2	Med6
Gngt2	Camk2g	Wdtc1	Ncor2	Sipa1l1
Snx11	Vcl	Ece1	Scarb1	Rgs6
Cbx1	Adk	Pink1	Glt1d1	Dpf3
Cdk5rap3	Zfp503	Pla2g5	Tpst1	Dcaf4
Sp6	1700112E06Rik	Ubr4	Auts2	Zfyve1
Scrn2	Rps24	Igsf21	Gatsl2	Rbm25
Osbpl7	Arf4	Eno1	Gtf2ird2	Ptgr2
Kpnb1	Cacna2d3	Acot7	Gtf2ird1	Isca2
Npepps	2010107H07Rik	Ajap1	Hip1	Tmed10
Mrpl45	Nt5dc2	Prdm16	Cux1	Batf
Socs7	4930474N05Rik	Plch2	Znhit1	Esrrb
E130012A19Rik	Rgr	Gm3395	Ap1s1	Vash1
Mllt6	Gm3386	4930468A15Rik	Ephb4	2310044G17Rik
Cwc25	Gm15217	Satl1	Gnb2	Gstz1
Lasp1	Bmp4	Vmn2r121	Foxk1	Sptlc2
Fbxl20	Cdkn3	Pak3	Rnf216	4930534B04Rik
Pgap3	Samd4	Gm17379	Usp42	Gtf2a1
Ormdl3	Gch1		Cdk8	Zc3h14
Psmd3	Otx2		Samd9l	Rpl30-ps8
Med24	Exoc5		Thsd7a	Psmc1
Nr1d1	Osgep		Ahcyl2	BC002230
Rara	Dad1		Nrf1	Ttc7b
Krt42	Mrp63		Tsga14	Cpsf2
Eif1	Shisa2		AB041803	Rin3
Klhl11	Mtmr6		Mkln1	Itpk1
Acly	Fam123a		Lrguk	Ddx24
Ttc25	Spata13		Snx10	4831426I19Rik
Stat3	Rnaseh2b		Tax1bp1	Cyp46a1
Atp6v0a1	Neil2		Scrn1	Eml1
Tubg1	Rp1l1		Aqp1	Degs2
Rnd2	Msra		4930544G11Rik	Ppp2r5c
Nbr1	Pbk		1700011F03Rik	Dync1h1
Arl4d	Gm10032		Mat2a	1700001K19Rik
Dhx8	Dock5		Gm15401	Hsp90aa1
Etv4	Loxl2		Suclg1	Stk30
Mpp2	Rhobtb2		Mrpl19	Zfp839
Tmub2	Hr		Pole4	2010107E04Rik
Rundc3a	Gfra2		Slc4a5	Siva1
Slc25a39	Rcbtb2		Tet3	Brf1
Gpatch8	Gtf2f2		Rab43	4930427A07Rik
Acbd4	Rps2-ps6		Tpra1	Zfp386
Hexim1	Olfm4		Slc6a6	Rapgef5
Hexim2	Pcdh20		Frmd4b	Cdca7l
Map3k14	Pcdh9		Chl1	Sp4
Plekhm1	Pou4f1		Itpr1	Akr1e1
Wnt3	Ndfip2		Setd5	Gm10029
Mrc2	Gm10076		Atg7	Zmynd11
Kcnh6	Gpc5		Iqsec3	Heatr1
Map3k3	Dct		Ano2	Amph
Smarcd2	Hs6st3		Tspan11	Hist1h4c
Scn4a	Gm17613		Tspan9	Hist1h4a
Ern1	Dock9		Csda	Slc17a3
Polg2	Gpr18		Dusp16	Slc17a4
Ddx5	Clybl		Ptpro	Lrrc16a
Ccdc45	Pcca		Bhlhe41	Cmah
Kpna2	Arid1b		Zfp787	E2f3
Nol11	Sytl3		Zfp444	Ppp1r3g
Pitpnc1	Ezr		Peg3	Nrn1
Apoh	Rps6ka2		Crx	Mak
Axin2	1700010I14Rik		Napa	BC024659
Rgs9	Park2		Zc3h4	Nedd9
Amz2	Agpat4		1700008P20Rik	Phactr1
Cpsf4l	Map3k4		Fbxo27	Cd83
Sdk2	Zfp960		Map4k1	Jarid2
Rpl38	Gm6712		Dpf1	Dtnbp1
Ttyh2	Riok2		Sipa1l3	Mylip
Rab37	Lix1		Fxyd3	Atxn1
Nat9	Paqr4		Zfp536	Kif13a
Slc16a5	Chtf18		Kcna7	Tpmt
Nup85	2900010M23Rik		Gm5331	Phf2
Llgl2	Pim1		Tsg101	Fam120a
1110017F19Rik	Btbd9		Chsy1	1110007C09Rik
Unk	Dnahc8		B130024G19Rik	Susd3
Acox1	Hsf2bp		Sv2b	Nxnl2
Foxj1	Cyp4f17		Agbl1	Cplx2
Rnf157	Adamts10		Fanci	Nop16
Gm11744	Angptl4		Fzd4	Cltb
St6galnac2	Psmb8		Dlg2	Sncb
Mxra7	Rnf5		Serpinh1	Nsd1
Mgat5b	RP23-349B4.25		Klhl35	Caml
Sec14l1	Rpp21		Neu3	Klhl3
2009-09-01	H2-M10.4		Plekhb1	Agtpbp1
Gm11733	Pgk2		Pde2a	Cdk20
Tnrc6c	Tmem63b		Clpb	Zfp369
Socs3	Vegfa		Lmo1	Ndufs6
Pgs1	Mrps18a		Btbd10	Lpcat1
Usp36	Prph2		Xylt1	Spata9
Engase	AI314976		2310008H09Rik	Fam172a
Rbfox3	Mocs1		Cdr2	Gpr98
Cbx4	Sult1c1		Rbbp6	Mef2c
Gaa	St6gal2		D430042O09Rik	Gm17618
Eif4a3	Hdgfrp2		Eif3c	Xrcc4
Slc26a11	Efna5		Prr14	Ssbp2
A730011L01Rik	9130404H23Rik		Fbxl19	Rasgrf2
Rptor	Ptprm		Ctbp2	Msh3
Slc38a10	Arhgap28		Mgmt	Serinc5
Bahcc1	Dlgap1		Nkx6-2	Lhfpl2
Actg1	Lpin2		Ctsd	Ap3b1
Fscn2	Fam179a		Shank2	Otp
2310003H01Rik	Lbh		Insr	Pde8b
Pde6g	Lclat1		Arhgef18	Poc5
Mrpl12	Fez2		Xab2	Ankdd1b
P4hb	Vit		Lass4	Hmgcr
Mafg	Galm		Atp11a	Fam169a
Narf	Map4k3		Gm15319	Gfm2
Tbcd	Slc8a1		Sfrp1	Gm10260
1700012B15Rik	Pkdcc		Gsr	1700024P04Rik
Dtnb	Kcng3		Tnks	Mrps27
Dnmt3a	Haao		Ing2	Mtap1b
2410017P09Rik	Abcg5		Cldn24	Pik3r1
Ncoa1	Ppm1b		Aga	Srek1
0610009D07Rik	Six3		Wdr17	Nln
BC068281	Gm10309		Galnt7	Adamts6
Klhl29	Epas1		Mfap3l	Cwc27
2810032G03Rik	1700090G07Rik		Cbr4	Kif2a
Gm17295	Ttc7		Tm6sf2	Gpbp1
Gen1	Epcam		Nr3c2	Slc38a9
Smc6	Gm6741		Arhgap10	Snx18
Trib2	Olfr161		Rps13-ps1	Hcn1
Lpin1	Vasn		Chd9	Oxct1
Nol10	Fam86		Aktip	Ttc33
Hpcal1	Grin2a		Ces5a	Lifr
Adam17	Litaf		Gnao1	Egflam
Ywhaq	Rsl1d1		Gtl3	Gdnf
Rnf144a	Snx29		Pskh1	Nipbl
Rps7	Fgd4		Zfp90	1110020G09Rik
Tssc1	Ccdc74a		Sntb2	Skp2
Sntg2	Gm7873		Phlpp2	C1qtnf3
Sh3yl1	Parl		Maf	Zfr
Cbll1	Ap2m1		Gse1	Pdzd2
Hbp1	Kng1		Disc1	Gm2606
Nampt	Cldn1		Irf2bp2	Drosha
Atxn7l1	Gm606		Gm10722	Zfp622
Twistnb	Fgf12		Gm11168	Fam105b
Hdac9	Atp13a3		Gm10720	Ankrd33b
Gm17436	Ncbp2		Gm11167	Laptm4b
D630036H23Rik	Muc20		Gm10718	Rgs22
Immp2l	Lrch3		Gm10717	Azin1
Arhgap5	Iqcg		Gm10106	Rims2
Akap6	Zfp148		Gm10715	Ttc35
1110002B05Rik	Kpna1		Maml2	Ext1
Psma6	Hcls1		Fam76b	Ndufb9
Nfkbia	Stxbp5l		Zfp317	Trib1
Insm2	Hgd		Rgl3	Wisp1
Brms1l	Ndufb4		Dpy19l1	St3gal1
Pnn	Gpr156		Eepd1	Gm10240
Fbxo33	Phldb2		Thyn1	Gm3150
Fkbp3	Ift57		Ntm	Trappc9
Mdga2	Filip1l		Kirrel3	Eif2c2
Klhdc1	Col8a1		St3gal4	Ptp4a3
Klhdc2	Dcbld2		Gm5614	Gm7935
Nemf	Nsun3		Gramd1b	Mafa
Trim9	4930453N24Rik		Grik4	Zc3h3
Tmx1	Robo2		Usp2	Zfp623
Frmd6	App		Dscaml1	Zfp707
Actr10	Adamts5		Cadm1	Plec
Arid4a	2810407A14Rik		Etfa	Parp10
2700049A03Rik	Grik1		Lingo1	Grina
Daam1	4930563D23Rik		Sema7a	Fam203a
Gpr135	Clic6		Hcn4	Vps28
Rtn1	Runx1		Bbs4	Tonsl
Dhrs7	Setd4		Gm9869	Rbfox2
Slc38a6	Hlcs		Rplp1	Ift27
Hif1a	Hmgn1		Coro2b	Elfn2
Snapc1	C2cd2		Slc24a1	Triobp
Kcnh5	Cpt1a		Rora	Josd1
Rplp2-ps1	Cabp2		Rab27a	Dnalc4
Wdr89	Spnb3		Mapk6	Syngr1
Syne2	Cox8a		Gclc	Tab1
Hspa2	Rom1		Sh3bgrl2	Atf4
Plekhg3	Scgb1a1		Elovl4	Tnrc6b
Fntb	Fads3		Me1	Rbx1
Max	Dagla		Snap91	L3mbtl2
Atp6v1d	Ddb1		Slc9a9	Rangap1
Tmem229b	Ms4a15		BC043934	Zc3h7b
Arg2	Tle4		Rasa2	Tef
Rdh11	Psat1		Ppp2r3a	Tob2
Rdh12	Gda		Cdv3	Aco2
Zfyve26	Trpm3		Tmem108	Pmm1
Rad51l1	Fam189a2		Poc1a	Xrcc6
Gm17301	Tjp2		Dusp7	Poldip3
Erh	Fxn		Cspg5	Pacsin2
Gm1568	Fam122a		2610002I17Rik	Pnpla3
4933426M11Rik	Pip5k1b		Osbpl10	Parvg
Cox16	Kank1		Rbms3	Celsr1
Med6	Smarca2		Acaa1a	Cerk
Sipa1l1	Kcnv2		Myrip	Tbc1d22a
Rgs6	Rfx3		Limd1	Alg12
Dpf3	Gm6635		Gm4694	Kif21a
Dcaf4	Sgms1		Lypla1	Yaf2
Zfyve1	Myof		Cops5	Scaf11
Rbm25	Lgi1		Sulf1	Tmem106c
Psen1	Noc3l		Rdh10	4930415O20Rik
2410016O06Rik	Tll2		Fam178b	Mll2
Ptgr2	Crtac1		Ankrd44	Lmbr1l
Lin52	Hpse2		Plcl1	Tuba1a
Npc2	Dnmbp		Ndufb3	Spats2
Eif2b2	Chuk		Mpp4	Mcrs1
Tmed10	Pax2		Mreg	Fam186b
Fos	Fam178a		Rpl37a	Tmbim6
Batf	Tlx1		Tns1	Aqp6
Esrrb	Fbxw4		Slc4a3	Dazap2
Vash1	Trim8		BC035947	Ankrd33
Angel1	Neurl1a		Sh3bp4	Acvrl1
2310044G17Rik	Slk		Atg4b	Krt18
Gstz1	Xpnpep1		Cdh20	Csad
Sptlc2	Pdcd4		Dsel	Gm17671
4930534B04Rik	Gpam		Clasp1	Sp1
Gtf2a1	Tectb		Ddx18	Pcbp2
Zc3h14	Casp7		Actr3	Atp5g2
Rpl30-ps8	Ablim1		Nckap5	Calcoco1
Foxn3	1700011F14Rik		Mapkapk2	Smug1
Psmc1	Gm6020		Snrpe	Copz1
BC002230	Vmn1r238		Myog	Gpr84
Calm1	Mtpap		Adipor1	Ptprg
Ttc7b	Zeb1		Ppp1r12b	Psmd6
Cpsf2	Fzd8		Tmem9	Slc4a7
Rin3	Gm7665		Zfp281	Oxsm
Lgmn	Ttr		BC034090	Nr1d2
Golga5	Trappc8		Acbd6	Nudt13
Itpk1	Rpl29-ps5		Qsox1	Ttc18
Btbd7	Sft2d3		Prrc2c	Synpo2l
Otub2	Camk4		Pou2f1	Camk2g
Ddx24	D0H4S114		Mgst3	Vcl
Dicer1	Epb4.1l4a		Lrrc52	Ap3m1
4831426I19Rik	Lrrtm2		1700015E13Rik	Myst4
Glrx5	Ndfip1		Sdccag8	Vdac2
Ccdc85c	Arhgap26		Gm5069	Comtd1
Cyp46a1	Kctd16		Degs1	Zfp503
Eml1	Prelid2		Esrrg	1700112E06Rik
Degs2	Sh3rf2		Rps6kc1	Polr3a
Slc25a29	Tcerg1		Nek2	Rps24
Ppp2r5c	Jakmip2		Slc30a1	Zmiz1
Dync1h1	Dcp2		Camk1g	Dcp1a
1700001K19Rik	Mcc		Plxna2	Mapk8
Hsp90aa1	Ap3s1		Fam107b	Rbp3
Wdr20a	Gm5507		Ccdc3	Gm5460
Stk30	Zfp608		Camk1d	Opn4
Zfp839	Gramd3		Fam188a	Wapal
Rcor1	Lmnb1		Msrb2	Lrit1
Traf3	Megf10		Apbb1ip	Lrit2
Trmt61a	Slc12a2		Ptgds	Cdhr1
Bag5	Apcdd1		Brd3	Tspan14
2010107E04Rik	Atp8b1		Olfm1	Gm6498
BC048943	Nedd4l		Lrrc8a	Otx2
Siva1	Lman1		Phyhd1	Zfp219
BC022687	Ccbe1		Slc25a25	Rab2b
Brf1	Impa2		Pbx3	Dad1
Crip2	Seh1l		Ttc21b	Jub
4930427A07Rik	Mbd2		Lrp2	Acin1
Zfp386	Ctif		Slc25a12	Zfhx2
Rapgef5	Smad2		Zfp385b	Dhrs2
Cdca7l	8030462N17Rik		Zc3h15	Nrl
Sp4	Pard6g		Ptprj	Dcaf11
Gdi2	Sall3		Harbi1	Mphosph8
Akr1e1	Galr1		Gm10803	Gjb6
Gm10029	Zfp516		Lrrc4c	Shisa2
Gtpbp4	Sema3c		Gm10801	Atp8a2
Zmynd11	Magi2		Gm10800	4930563I02Rik
Heatr1	Pion		Slc1a2	Nupl1
Lyst	Napepld		Cstf3	Mtmr6
Mrpl32	Gm11160		Chrm5	Fam123a
Amph	Slc4a2		Bmf	Ebpl
Zkscan3	Fgfr3		Rnf24	Rps12-ps2
Abt1	Poln		1110034G24Rik	Rnaseh2b
Hist1h4c	2310079F23Rik		Plcb4	Wdfy2
Hist1h4a	Clnk		Snap25	Neil2
Slc17a3	Cpeb2		Ralgapa2	Xkr6
Slc17a4	Sod3		Cst3	Rp1l1
Lrrc16a	Sepsecs		Xkr7	Prss52
Cmah	1810013D10Rik		8430427H17Rik	Kif13b
E2f3	Stim2		Sun5	Zfp395
Mboat1	G6pd2		Ndrg3	Gulo
Wrnip1	Tbc1d1		Chd6	Ptk2b
Prpf4b	Fam114a1		Pigt	Stmn4
Ppp1r3g	N4bp2		Slc35c2	Egr3
Nrn1	Rbm47		Elmo2	2610301G19Rik
Ssr1	Nsun7		Slc2a10	Ppp3cc
Mak	Atp8a1		1500012F01Rik	Hr
BC024659	Gabra4		Kcnb1	Zc3h13
Nedd9	Commd8		Ube2v1	Gtf2f2
Phactr1	Ociad2		Pard6b	1200011I18Rik
Cd83	Cwh43		Pmepa1	Akap11
Jarid2	Chic2		Cdh4	Diap3
Dtnbp1	Gsx2		Slco4a1	Klf12
Mylip	Fam47e		Bhlhe23	Cln5
Atxn1	Fras1		Polr3k	Ednrb
Kif13a	Anxa3		Gm14496	Spry2
Nhlrc1	Bmp2k		Pxmp3	Uggt2
Tpmt	A930011G23Rik		Stmn2	Mbnl2
A830005F24Rik	Mapk10		Tpd52	Ipo5
Phf2	Ptpn13		Gm9733	Dock9
Fam120a	Slc10a6		Gm10742	Pcca
1110007C09Rik	Aff1		Tbl1xr1	Arid1b
Susd3	Pkd2		Samd7	Zdhhc14
Nxnl2	Gm3209		Pex5l	Gm1604b
Cplx2	Tgfbr3		Ttc14	Rps6ka2
Nop16	Fam69a		Phf17	Fndc1
Cltb	Hscb		Rab33b	Pacrg
Rnf44	Pitpnb		Maml3	Igf2r
Sncb	Cryba4		Gm10293	Dll1
Tspan17	Acacb		Dclk1	Tbp
Unc5a	BC057022		Mab21l1	Rgmb
Zfp346	Oasl1		Nbea	BC002059
Nsd1	Mlec		F830104G03Rik	Zfp960
Caml	Ccdc64		Plch1	Gm6712
Klhl3	Cit		Kcnab1	Riok2
Gkap1	Prkab1		Ccnl1	Ppp2r1a
Rmi1	Ccdc63		Trim2	Zfp213
Agtpbp1	P2rx4		Rhbg	Paqr4
Ctsl	Pitpnm2		Pklr	Kctd5
Cdk20	Ncor2		Pias3	Tbc1d24
Zfp369	Scarb1		Notch2	Abca3
Srd5a1	Tmem132c		Atp1a1	E4f1
Ndufs6	Glt1d1		Slc16a1	Caskin1
Lpcat1	Tmem132d		Fam19a3	Rab26
Clptm1l	Rimbp2		4930564D02Rik	Sepx1
Spata9	Tpst1		Gnat2	Ift140
2210408I21Rik	Gatsl2		Alg14	Ube2i
Fam172a	Gtf2ird2		Abca4	Cacna1h
Arrdc3	Gtf2ird1		Gm4609	Chtf18
Gpr98	Eln		Ank2	Stub1
Mef2c	Hip1		Gm10650	Luc7l
Gm17618	Cux1		Egf	Ergic1
Xrcc4	Znhit1		Ostc	2900010M23Rik
Ssbp2	Ap1s1		Papss1	Grm4
Rasgrf2	Ephb4		Adh5	Pacsin1
Msh3	Gnb2		St6galnac5	Anks1
Dhfr	Sdk1		Vmn1r2	Tcp11
Serinc5	Rnf216		Clvs1	Ppard
Lhfpl2	Usp42		Rad54b	Fance
Ap3b1	Cdk8		Gem	Rpl10a
Otp	Stard13		Ggh	Tulp1
Wdr41	Samd9l		Epha7	Ftsjd2
Pde8b	Pon1		Bach2	Zfand3
Zbed3	Thsd7a		Akirin2	Btbd9
Aggf1	Gpr85		1810030N24Rik	Glo1
Poc5	Tes		B4galt1	Dnahc8
Ankdd1b	Met		Rnf38	Abcg1
Hmgcr	St7		Tdrd7	Hsf2bp
Fam169a	Wnt2		Tstd2	Rrp1b
Gfm2	Aass		Ambp	Cyp4f13
Hexb	Gpr37		Tnc	Zfp563
Gm10260	Ahcyl2		Cdk5rap2	Tapbp
1700024P04Rik	Nrf1		Tle1	Psmb8
Mrps27	Tsga14		D4Bwg0951e	Rnf5
Mtap1b	Klf14		Mpdz	RP23-349B4.25
Cartpt	AB041803		4930473A06Rik	Ddx39b
Pik3r1	Mkln1		Jun	2310014H01Rik
Cd180	1700012A03Rik		Pde4b	Ppp1r10
Srek1	Lrguk		Cdcp2	Trim26
Nln	Wdr91		Glis1	Znrd1as
Adamts6	Fam180a		Lrp8	Pgk2
Cwc27	Tax1bp1		Slc1a7	Cyp39a1
Kif2a	Creb5		Dmbx1	Tmem63b
Gpbp1	Tril		Pik3r3	Gtpbp2
Ankrd55	Wipf3		Slc6a9	Mrpl2
Slc38a9	Scrn1		St3gal3	BC032203
Snx18	Nod1		Foxo6	Prph2
Arl15	Aqp1		Cited4	Mrps10
Hcn1	Pde1c		Kcnq4	Guca1b
Oxct1	Nap1l5		Macf1	Guca1a
Ttc33	4930544G11Rik		Epb4.1	Lrfn2
Lifr	1700011F03Rik		Wdtc1	Mocs1
Egflam	Foxi3		Arid1a	Rftn1
Gdnf	Thnsl2		Luzp1	Hdgfrp2
Nipbl	Polr1a		Usp48	Dpp9
1110020G09Rik	Mat2a		Ece1	Fem1a
Skp2	Gm15401		Pink1	Ticam1
C1qtnf3	Suclg1		Pla2g5	Ranbp3
Zfr	Pole4		Ubr4	Dus3l
Mtmr12	Slc4a5		Igsf21	Khsrp
Pdzd2	Tet3		Padi2	2610034M16Rik
Gm2606	Add2		Crocc	Twsg1
Drosha	Rab43		Kazn	Ankrd12
Zfp622	Tpra1		Dhrs3	Gm10495
Fam105b	Plxna1		Kif1b	9130404H23Rik
Dap	Aldh1l1		Eno1	Arhgap28
Ankrd33b	Slc6a6		Camta1	Smchd1
Laptm4b	Adamts9		Acot7	Fam179a
Rgs22	Suclg2		Ajap1	BC027072
Pabpc1	Mitf		Prdm16	Clip4
Zfp706	Chl1		Plch2	Lbh
Azin1	Arl8b		Gm3395	Cdc42ep3
Rims2	Edem1		4930468A15Rik	Map4k3
Lrp12	Setd5		Pgk1	Haao
Ttc35	Irak2		Satl1	Zfp36l2
Eny2	Atp2b2		Vmn2r121	Thada
Ext1	Atg7		Pak3	Ppm1b
Zhx2	Vgll4		Gm17379	1700106N22Rik
Derl1	Tmem72			Gm10309
Zhx1	Adipor2			Epas1
Ndufb9	Iqsec3			Cript
Trib1	A2m			Mcfd2
Fam84b	Tspan11			Calm2
Wisp1	Tspan9			Zfp263
Ndrg1	Fkbp4			Trap1
St3gal1	Csda			Vasn
Gm10240	Dusp16			Rogdi
Kcnk9	Apold1			Gspt1
Gm3150	Ptpro			Snx29
Trappc9	Slco1c1			Mcm4
Chrac1	Isoc2b			Mzt2
Eif2c2	Gm1078			Fgd4
Ptp4a3	Zfp787			Gsc2
Gm7935	Zfp444			Prodh
4930572J05Rik	Crx			Gm7873
Ly6c2	Napa			Trmt2a
Zfp41	Zc3h4			Dgcr8
Mafa	Nova2			A930003A15Rik
Zc3h3	1700008P20Rik			Ap2m1
Zfp623	Fbxo27			Vwa5b2
Zfp707	Capn12			Ephb3
Plec	Map4k1			2510009E07Rik
Parp10	Dpf1			Igf2bp2
Grina	Sipa1l3			Eif4a2
Fam203a	Wdr62			Atp13a3
Vps28	Fxyd3			AI480653
Tonsl	Dpy19l3			Bdh1
Recql4	Zfp536			Dlg1
C030006K11Rik	Gm2058			Pigz
Zfp7	Myh14			Ncbp2
Rbfox2	Kcna7			Senp5
Myh9	Izumo1			Wdr53
Ift27	Gm5331			Lmln
Elfn2	Tsg101			Slc12a8
Triobp	Oca2			Heg1
Josd1	Chrna7			Muc13
Dnalc4	Otud7a			Mylk
Syngr1	Apba2			Sec22a
Tab1	Chsy1			Dirc2
Atf4	Lrrk1			Hcls1
Rps19bp1	Nr2f2			Stxbp5l
Tnrc6b	B130024G19Rik			Gtf2e1
Mkl1	Sv2b			Ndufb4
Rbx1	Agbl1			Arhgap31
L3mbtl2	Gm9885			Igsf11
Rangap1	Abhd2			Zbtb20
Zc3h7b	Fanci			2610015P09Rik
Tef	Tyr			Atp6v1a
Gm8444	Rab38			Phldb2
Tob2	Fzd4			Nfkbiz
Phf5a	Dlg2			Impg2
Aco2	Gm9934			Tbc1d23
Pmm1	Odz4			Gpr15
Xrcc6	Gab2			Orai2-ps
Srebf2	Mtap6			Arl13b
Poldip3	Serpinh1			Cggbp1
Pacsin2	Klhl35			Cadm2
Pnpla3	Neu3			Gm9843
Parvg	Plekhb1			D16Ertd472e
Nup50	Pde2a			Jam2
Trmu	Clpb			Tiam1
Celsr1	Olfml1			Son
Cerk	5330417H12Rik			Atp5o
Tbc1d22a	Lmo1			Rcan1
Brd1	St5			Clic6
Alg12	D930014E17Rik			Hlcs
Mapk11	Parva			Psmg1
Sbf1	Btbd10			Hmgn1
Kif21a	Gm6816			Dscam
Abcd2	Sox6			Cpt1a
Gxylt1	Xylt1			Ndufs8
Yaf2	Rps15a			Ndufv1
Pus7l	2310008H09Rik			Gstp1
Arid2	Cdr2			Pitpnm1
Scaf11	Hs3st2			Aip
Rpap3	Scnn1g			Cabp4
Tmem106c	Rbbp6			Pcx
Asb8	Hs3st4			Peli3
AI836003	Gm16496			Slc29a2
Ccnt1	Jmjd5			Yif1a
4930415O20Rik	D430042O09Rik			Map3k11
Mll2	Gsg1l			Cdc42ep2
Lmbr1l	Eif3c			Zfpl1
Tuba1a	Prr14			Snx15
Spats2	BC017158			Men1
Mcrs1	Gm16477			Sf1
Fam186b	Cpxm2			Dnajc4
Tmbim6	Fam175b			Cox8a
Aqp6	Ctbp2			Mark2
Dip2b	Dhx32			Slc3a2
Dazap2	Mgmt			Ttc9c
Ankrd33	Nkx6-2			AI462493
Acvrl1	Ctsd			Rom1
Krt18	Ins2			Eef1g
Eif4b	Cdkn1c			Asrgl1
Csad	Gm498			Dagla
Gm17671	Shank2			Ddb1
Sp1	Ano1			Vps37c
Pcbp2	Insr			Zp1
Atp5g2	Arhgef18			Stx3
Calcoco1	Pex11c			Osbp
Smug1	Xab2			Zfp91
Hnrnpa1	Ccl25			Tle4
Copz1	Lass4			Cep78
Gpr84	Tnfsf13b			Rorb
Ptprg	3930402G23Rik			Anxa1
Psmd6	Atp11a			Zfand5
Slc4a7	BB014433			Klf9
Oxsm	Gm15319			Tjp2
Top2b	Ccdc70			Fxn
Nr1d2	Ank1			Kank1
Nudt13	Sfrp1			Smarca2
Mrps16	Thap1			Gm815
Ttc18	Gsr			Vldlr
Synpo2l	Dusp4			Kcnv2
Camk2g	Tnks			D19Bwg1357e
Vcl	Gm10313			Ak3
Ap3m1	Irf2			5033414D02Rik
Myst4	Ing2			C030046E11Rik
Vdac2	Cldn24			9930021J03Rik
Comtd1	Odz3			Btaf1
Zfp503	4930555F03Rik			Cpeb3
1700112E06Rik	Aga			Cyp26a1
Polr3a	Asb5			Lgi1
Rps24	Wdr17			Tmem20
Zmiz1	Scrg1			Entpd1
Dcp1a	Galnt7			Ankrd2
Hacl1	Mfap3l			Zfyve27
1700024G13Rik	Sh3rf1			D19Ertd386e
Mapk8	Cbr4			Loxl4
Rbp3	Palld			Got1
Gm5460	Spock3			Dnmbp
Glud1	Tm6sf2			Erlin1
Opn4	Arhgap10			Pax2
Wapal	Rnf150			Fam178a
Lrit1	Tmem188			Kazald1
Lrit2	Chd9			Dpcd
Cdhr1	Aktip			Mgea5
Tspan14	Ces5a			Pprc1
Psmc6	Gnao1			Nolc1
Ddhd1	Ciapin1			Psd
Gmfb	Gtl3			Actr1a
Atg14	Cdh11			Trim8
Ktn1	Cdh5			Arl3
Gm6498	Pskh1			Sfxn2
Otx2	Zfp90			Neurl1a
Rnase12	6030452D12Rik			Add3
Zfp219	Cdh3			Dusp5
Rab2b	Sntb2			Pdcd4
Dad1	Zfhx3			Adra2a
Jub	4922502B01Rik			Gpam
Acin1	Phlpp2			Nhlrc2
Zfhx2	Marveld3			Ablim1
Dhrs2	Bcar1			Eno4
Nrl	Nudt7			Bambi
Dcaf11	Vat1l			Svil
Rnf31	Maf			Mpp7
Mphosph8	Dynlrb2			Riok3
Gjb6	4933407C03Rik			Npc1
Mrp63	Cdh13			Ttc39c
Zdhhc20	Slc38a8			Taf4b
Efha1	Gse1			Cdh2
Shisa2	1700018B08Rik			Fam59a
Atp8a2	Dbndd1			Ino80c
4930563I02Rik	Galnt2			Celf4
Nupl1	Cog2			Pik3c3
Mtmr6	Disc1			Bin1
Fam123a	Irf2bp2			Kdm3b
Spata13	Gm10722			Hspa9
Ebpl	Gm10720			Gm6724
Kpna3	Gm11167			Sil1
Rps12-ps2	Gm10718			Psd2
Kcnrg	Gm10717			Ankhd1
Rnaseh2b	Gm10106			Pcdha1
Ints6	Gm10715			Pcdh1
Wdfy2	Phxr4			Arhgap26
Neil2	Maml2			Yipf5
Xkr6	Fam76b			Tcerg1
Rp1l1	BC017612			Ppp2r2b
Prss52	Slc36a4			Dpysl3
Msra	Olfr828			Mcc
Kif13b	Zfp317			Trim36
Ints9	Rgl3			Cdo1
Zfp395	Npsr1			Cep120
Elp3	Dpy19l1			Lmnb1
Gulo	Thyn1			Slc12a2
Ptk2b	Jam3			Rbm22
Stmn4	Ntm			Ndst1
Chmp7	Kirrel3			Rps14
Egr3	St3gal4			Slc26a2
2610301G19Rik	Gm5614			Pde6a
Ppp3cc	Cdon			Napg
Hr	Ccdc15			Fam38b
Zc3h13	Gramd1b			Nedd4l
Gtf2f2	Sorl1			Zfp532
1200011I18Rik	Grik4			5330437I02Rik
Nufip1	Usp2			Rax
Akap11	Dscaml1			Cplx4
Olfm4	Cadm1			Lman1
Diap3	Ttc12			Mppe1
Klf12	Sh2d7			Psmg2
Cln5	Etfa			Tcf4
Ednrb	Hmg20a			Dcc
Spry2	Lingo1			Me2
Gpc6	Commd4			Mro
Gpr180	Sema7a			Rpl17
Uggt2	Stra6			Dym
Mbnl2	Loxl1			Ctif
Rap2a	Nptn			Zbtb7c
Gm17613	Hcn4			Smad2
Ipo5	Bbs4			Katnal2
Dock9	Tle3			8030462N17Rik
Pcca	Rplp1			Siglec15
Arid1b	Coro2b			Slc14a1
Zdhhc14	Snapc5			Hsbp1l1
Gm1604b	Megf11			Sall3
Rps6ka2	Slc24a1			Galr1
Fndc1	Cilp			Zfp236
Sft2d1	Car12			Zfp516
1700010I14Rik	Rora			1700034H14Rik
Pacrg	Gm7866			Pex1
Map3k4	Rab27a			4930420K17Rik
Igf2r	Onecut1			Gm9758
Mrpl18	Mapk6			Magi2
Wtap	Leo1			Slc26a5
Gm9880	Gclc			5031425E22Rik
1600012H06Rik	Col12a1			Tomm7
Dll1	Hmgn3			Kcnh2
Tbp	Me1			Nos3
Prdm9	Snap91			Agap3
Rgmb	4922501C03Rik			Abcf2
BC002059	Plod2			Cct8l1
Zfp960	Paqr9			Fam59b
Gm6712	Pcolce2			Hadha
Riok2	Atp1b3			Cib4
Ppp2r1a	BC043934			Mapre3
Zfp213	Rasa2			Slc5a6
Zfp13	Rbp1			Gckr
Paqr4	Pik3cb			Mxd4
Kctd5	Ppp2r3a			Zfyve28
Tbc1d24	Trf			Add1
Abca3	Cdv3			Nop14
E4f1	Tmem108			Cpz
Caskin1	Ccrl1			Acox3
Rab26	Col6a4			Tbc1d14
Sepx1	Poc1a			D5Ertd579e
Fahd1	4921517D21Rik			Wfs1
Ift140	Cspg5			Lyar
Ube2i	2610002I17Rik			Fbxl5
Cacna1h	Arpp21			Prom1
Chtf18	Pdcd6ip			Tapt1
Stub1	Stt3b			Pacrgl
Rab11fip3	Rbms3			Ppargc1a
Luc7l	Itga9			1810013D10Rik
Ergic1	Acaa1a			Rbpj
Kifc5b	Myrip			Tmem156
Cuta	Abhd5			Wdr19
2900010M23Rik	Limd1			Rpl9
Grm4	Gm4694			1110003E01Rik
Hmga1	Lypla1			N4bp2
Pacsin1	Gm10567			Commd8
Anks1	Cops5			Gm5868
Tcp11	Sulf1			Cnga1
Zfp523	Prdm14			Tec
Ppard	Tram1			Fryl
Fance	Rdh10			Ociad1
Rpl10a	Gsta3			Rest
Tulp1	Fam178b			Ythdc1
Brpf3	Aff3			Rufy3
Rnf8	Tmem182			Mobkl1a
Ftsjd2	Gm9915			Adamts3
Zfand3	Gpr45			Cox18
Btbd9	Tmem194b			Ppef2
Glo1	Plcl1			Shroom3
Dnahc8	Mpp4			Cnot6l
Abcg1	Cdk15			Bmp2k
Pknox1	Icos			Prdm8
Hsf2bp	Pard3b			Gm9932
Rrp1b	Lancl1			Cops4
Cyp4f16	Mreg			Mrps18c
Cyp4f13	Rpl37a			Cds1
Zfp563	Tns1			Wdfy3
Kank3	Dnajb2			Arhgap24
Zbtb22	Slc4a3			Aff1
Slc39a7	Epha4			Lrrc8b
Psmb8	BC035947			Hfm1
Rnf5	Acsl3			Tgfbr3
Atf6b	Gm5830			Rpap2
RP23-349B4.25	9430031J16Rik			Mtf2
Csnk2b	Gm9747			Pde6b
Prrc2a	Armc9			Atp5k
Ddx39b	Kcnj13			Crlf2
Sfta2	Sh3bp4			Zfp605
Tubb5	Cxcr7			Fbrsl1
Mdc1	Col6a3			Hscb
2310014H01Rik	Atg4b			2900026A02Rik
Dhx16	Cdh20			Aym1
Ppp1r10	Rnf152			Coro1c
Abcf1	Bcl2			Svop
Rpp21	Dsel			Mvk
H2-M10.4	Clasp1			Git2
Trim26	En1			Acads
Znrd1as	Ddx18			Rnf10
Pgk2	Actr3			Dynll1
Cyp39a1	Nckap5			Msi1
Tmem63b	Mgat5			4930430O22Rik
Gtpbp2	Faim3			Sirt4
Abcc10	Mapkapk2			Pxn
Srf	Snrpe			Ccdc64
Mrpl2	Myog			Prkab1
BC032203	Adipor1			Srrm4
Prph2	Tmem9			Taok3
Mrps10	Camsap1l1			Rnft2
Guca1b	Zfp281			Med13l
Guca1a	Rgl1			Trafd1
Ccnd3	Lamc2			Atxn2
Frs3	Lamc1			Ccdc63
Nfya	Gm11074			Gpn3
Lrfn2	Ier5			Atp2a2
Mocs1	BC034090			Kdm2b
Rftn1	Acbd6			Morn3
Mpnd	Qsox1			Setd1b
Sh3gl1	Tor1aip2			Vps37b
Hdgfrp2	Gm10530			Pitpnm2
Dpp9	Prrc2c			Scarb1
Fem1a	4930455F23Rik			Aacs
Ticam1	Xcl1			Mmp17
Safb2	Pou2f1			Psph
Ranbp3	Mgst3			Tpst1
Vmac	Lrrc52			Kctd7
Dus3l	1700015E13Rik			Rabgef1
Clpp	Sdccag8			Gatsl2
Alkbh7	1700016C15Rik			Gtf2ird2
Khsrp	Itpkb			Gtf2i
2610034M16Rik	Gm5069			Gtf2ird1
Vapa	Degs1			Abhd11
Ralbp1	Gm10517			Hip1
Twsg1	Dusp10			Por
Ankrd12	Slc30a10			Mdh2
ORF19	Lyplal1			Srrm3
Gm10495	Rps6kc1			Hspb1
1110012J17Rik	Nek2			Polr2j
9130404H23Rik	Slc30a1			Prkrip1
Arhgap28	Camk1g			Znhit1
2900073G15Rik	Plxna2			Ap1s1
Smchd1	Fam107b			Ephb4
Fam179a	Ccdc3			Pop7
BC027072	Camk1d			Gnb2
Clip4	Prkcq			Mospd3
Ypel5	Fam188a			Fbxo24
Lbh	Nebl			Zcwpw1
Lclat1	Pip4k2a			Stag3
Ccdc75	Msrb2			Zfp68
Cdc42ep3	Thnsl1			Heatr2
Hnrpll	Apbb1ip			Elfn1
Ttc39d	Ptgds			Mad1l1
Map4k3	Sardh			Chst12
Cox7a2l	Brd3			Ttyh3
Haao	Olfm1			Foxk1
Zfp36l2	Lrrc8a			Papolb
Thada	Phyhd1			Tnrc18
Ppm1b	Usp20			Fscn1
1700106N22Rik	Slc25a25			Usp42
Gm10309	Pbx3			Zkscan5
Epas1	Hc			Wasf3
Cript	Orc4			Ubl3
Mcfd2	Lypd6b			Katnal1
Calm2	Fmnl2			Uspl1
Zfp263	Ermn			Alox5ap
Trap1	Dapl1			Fry
Tcfap4	Tanc1			N4bp2l2
Vasn	Rbms1			Tfpi2
Coro7	Fap			Gngt1
Rogdi	Ttc21b			Bet1
Rbfox1	Stk39			Glcci1
Litaf	Lrp2			Ndufa4
Gspt1	Slc25a12			Fam3c
Snx29	Rapgef4			Fezf1
Parn	Atp5g3			Ndufa5
Bfar	Osbpl6			Wasl
Mcm4	Ttn			Zfp800
Mzt2	Zfp385b			Gcc1
Fgd4	Cwc22			Impdh1
Gsc2	Zc3h15			Fam71f2
Prodh	Ctnnd1			Ccdc136
Gm7873	Ptprj			Ahcyl2
Trmt2a	Nup160			Nrf1
Dgcr8	Harbi1			1700025E21Rik
A930003A15Rik	Tspan18			AB041803
Ap2m1	Gm10803			Mkln1
Abcf3	Alkbh3			Podxl
Vwa5b2	Lrrc4c			Chchd3
Ephb3	Gm10801			Exoc4
2510009E07Rik	Gm10800			Cntnap2
Senp2	Prr5l			Cul1
Igf2bp2	Slc1a2			Rarres2
Etv5	Cat			Ccdc126
Eif4a2	Cstf3			Mpp6
Atp13a3	Chrm5			Nfe2l3
AI480653	Thbs1			Snx10
Bdh1	Bmf			Hibadh
Dlg1	Ctdspl2			Tax1bp1
Pigz	Sqrdl			Scrn1
Ncbp2	Rnf24			Plekha8
Senp5	Rassf2			Aqp1
Fbxo45	1110034G24Rik			Vopp1
Tfrc	Plcb4			Herc3
Lmln	Snap25			Tigd2
Slc12a8	Cst3			Fam190a
Heg1	Cox4i2			Mad2l1
Muc13	Xkr7			Gadd45a
Mylk	8430427H17Rik			1700011F03Rik
Ptplb	Mapre1			Mat2a
Sec22a	Sun5			Sh2d6
Dirc2	Ndrg3			Gm15401
Kpna1	Manbal			Suclg1
Golgb1	Ctnnbl1			Mrpl19
Hcls1	Chd6			Hk2
Stxbp5l	Ptprt			Dctn1
Gtf2e1	Ada			Slc4a5
Ndufb4	Kcnk15			Tet3
Gsk3b	Pigt			Vax2
Nr1i2	Pltp			Ankrd53
Arhgap31	Elmo2			Noto
Igsf11	Slc2a10			Gfpt1
Zbtb20	Eya2			Rab43
2610015P09Rik	Sulf2			Rpn1
Atp6v1a	Arfgef2			Tpra1
Gm608	1500012F01Rik			Iqsec1
Phldb2	Ube2v1			Nup210
Plcxd2	Kcng1			Lsm3
Bbx	Gm9873			Slc6a6
Nfkbiz	Phactr3			Lrig1
Impg2	Cdh4			Kbtbd8
Tbc1d23	Slco4a1			Frmd4b
Filip1l	Bhlhe23			Sumf1
Gpr15	Polr3k			Thumpd3
Orai2-ps	Gm14496			Mtmr14
Arl13b	Zfhx4			Brpf1
4930453N24Rik	Pxmp3			Ttll3
Cggbp1	Stmn2			4931417G12Rik
Cadm2	Tpd52			Atg7
Hspa13	Zfp704			Ift122
Gm9843	Gm9733			Rho
D16Ertd472e	Gm10742			H1foo
Jam2	Tbl1xr1			Tmcc1
Tiam1	Nlgn1			Zfp637
2610039C10Rik	Samd7			Zfp239
Son	Pex5l			Hnrnpf
Donson	Ttc14			Fxyd4
Cryzl1	Ccdc39			Rasgef1a
Atp5o	Spry1			Cacna2d4
Rcan1	Gm5148			Ccdc77
Clic6	Rpl21-ps10			Cecr5
Morc3	Phf17			Iqsec3
Hlcs	Pcdh18			C1s
Dscr3	Rab33b			Eno2
Dyrk1a	Setd7			Gnb3
Psmg1	Maml3			Lag3
Hmgn1	Gm10293			Mlf2
Lca5l	Rfxap			Zfp384
Dscam	Dclk1			Gapdh
Cpt1a	Nbea			Ano2
Suv420h1	F830104G03Rik			Tspan11
Chka	Plch1			Tulp3
Ndufs8	Kcnab1			Gabarapl1
Nudt8	Ccnl1			Csda
Ndufv1	Iqcj			Dusp16
Gstp1	Slitrk3			Ptpro
Pitpnm1	Fnip2			Strap
Aip	Pdgfc			St8sia1
Cabp4	Fgg			Lyrm5
Rad9	Tlr2			Kras
Ssh3	Rhbg			Rassf8
Kdm2a	Pklr			Bhlhe41
Pcx	Il6ra			Itpr2
Peli3	Rps27			Rps9
Mrpl11	Flg			Leng8
Slc29a2	Ctss			Hspbp1
Yif1a	Hfe2			Tmem150b
Banf1	Pias3			Suv420h2
Cfl1	Notch2			Nat14
Map3k11	Adam30			U2af2
Cdc42ep2	Reg4			Zfp787
Zfpl1	Phgdh			Zfp444
Snx15	Spag17			Zfp78
1700123I01Rik	Igsf3			Peg3
Ehd1	Trim33			Zfp329
Men1	Slc16a1			Zscan22
Sf1	Fam19a3			Zfp324
Trmt112	Gnat2			Zfp446
Fkbp2	Stxbp3a			Chmp2a
Dnajc4	S1pr1			Crx
Cox8a	Rwdd3			Crxos1
Naa40	Alg14			Napa
Mark2	Cnn3			Zc3h4
Slc3a2	Gm4609			Grlf1
Tmem179b	Pde5a			Dact3
Taf6l	Arsj			Calm3
Ttc9c	Gm4392			Fbxo46
AI462493	Gm10650			Eml2
Rom1	Elovl6			Ercc1
Eef1g	Egf			Ercc2
Asrgl1	Ostc			Lrrc68
Dagla	Papss1			Pvrl2
Tmem138	Tbck			Zfp180
Ddb1	Adh5			1700008P20Rik
Vps37c	Gm2574			Cadm4
Zp1	Syde2			Zfp428
Stx3	Gm10287			Rps19
Osbp	St6galnac5			Atp1a3
Zfp91	Vmn1r2			Zfp574
Tle4	Ubxn2b			Gsk3a
Cep78	Clvs1			Megf8
2410127L17Rik	Gm17492			Bckdha
Rorb	Rad54b			Hnrnpul1
Anxa1	Gem			Cyp2s1
Zfand5	Slc26a7			Egln2
Klf9	Tmem55a			Rab4b
Smc5	Ggh			Shkbp1
Tjp2	Mms22l			Supt5h
Fxn	Bach2			Il28a
Fam122a	Akirin2			Fbxo27
Kank1	1810030N24Rik			Nfkbib
Smarca2	Cga			Hnrnpl
Gm815	Mobkl2b			Map4k1
Vldlr	B4galt1			Dpf1
Kcnv2	Unc13b			Sipa1l3
D19Bwg1357e	Tpm2			Zfp566
Glis3	Tln1			Rbm42
Ak3	Tdrd7			Fxyd3
5033414D02Rik	Tstd2			Lsm14a
C030046E11Rik	Tbc1d2			Rgs9bp
9930021J03Rik	2810432L12Rik			Ankrd27
Cstf2t	Susd1			Zfp788
Atad1	Ambp			Ctu1
Rnls	Tnc			Clec11a
Rpp30	Cdk5rap2			Zfp473
Btaf1	Megf9			Prmt1
Cpeb3	Tle1			Rps11
Cyp26a1	Tyrp1			Slc17a7
5730455O13Rik	D4Bwg0951e			Kcna7
Lgi1	Mpdz			Ruvbl2
Tmem20	Nfib			Cyth2
Entpd1	Frem1			Sergef
Ccnj	4930473A06Rik			Gm5331
Mms19	Adamtsl1			Ldha
Ankrd2	Fam154a			Tsg101
Zfyve27	Cdkn2b			Spty2d1
Crtac1	Jun			Prmt3
D19Ertd386e	Fggy			Svip
Loxl4	Cyp2j5			Mtmr10
Got1	Inadl			Tarsl2
Dnmbp	L1td1			Chsy1
Erlin1	Raver2			Lins
Pax2	Dab1			Synm
Fam178a	Cdcp2			Igf1r
Kazald1	Glis1			Arrdc4
Tlx1	Slc1a7			B130024G19Rik
Btrc	Bend5			Sv2b
Dpcd	4930544O15Rik			Mfge8
Fbxw4	Dmbx1			Fanci
Mgea5	Faah			Man2a2
9130011E15Rik	Eif2b3			Crtc3
Pprc1	Rnf220			Pde8a
Nolc1	Lao1			1700010L04Rik
Psd	Foxo6			Tmc3
Actr1a	Cited4			Zfand6
Trim8	Kcnq4			Tmem135
Arl3	Bmp8b			Fzd4
Sfxn2	Macf1			Tmem126b
Neurl1a	Zc3h12a			Dlg2
Xpnpep1	AU040320			Ccdc90b
Add3	Gjb5			Pcf11
Smndc1	Ptp4a2			4632434I11Rik
Dusp5	Gm10570			Ints4
Smc3	Epb4.1			A630091E08Rik
Pdcd4	Wdtc1			Uvrag
Shoc2	Arid1a			Serpinh1
Adra2a	Dhdds			Klhl35
Gpam	Man1c1			Neu3
Nhlrc2	4930555I21Rik			Ppme1
A630007B06Rik	Usp48			Plekhb1
Ablim1	Ece1			Atg16l2
Eno4	Pink1			Pde2a
2700078E11Rik	Pla2g5			Clpb
Prdx3	Ubr4			2400001E08Rik
Gm6020	Igsf21			Olfr686
Vmn1r238	Padi2			Fam160a2
Bambi	Kazn			Cckbr
Svil	Vps13d			Prkcdbp
Mpp7	Kif1b			Smpd1
Riok3	Eno1			Apbb1
Npc1	Camta1			Tpp1
Ttc39c	Acot7			Eif3f
Taf4b	Nphp4			Tub
Cdh2	Ajap1			Lmo1
Rnf138	Prdm16			BC051019
Fam59a	Plch2			AA474408
Zfp191	2610002J02Rik			Ctr9
Ino80c	Zfy2			Eif4g2
Slc39a6	Gm6026			Usp47
Fhod3	Gm3395			Tead1
5730494M16Rik	Gm4906			Btbd10
Celf4	3830403N18Rik			Psma1
Pik3c3	4930468A15Rik			Nucb2
Bin1	Mageb16			Xylt1
Cdc23	Fam123b			Smg1
Fam53c	Satl1			2310008H09Rik
Kdm3b	Gm17521			Dcun1d3
Etf1	Gm17503			Cdr2
Hspa9	Gm17467			Usp31
Gm6724	Vmn2r121			Rbbp6
Sil1	Pak3			D430042O09Rik
Matr3	Nhs			Lat
Tmem173	Zrsr2			Eif3c
Cxxc5	Gm17379			Aldoa
Psd2	mt-Cytb			Fam57b
Ankhd1				Cdipt
Tmco6				Maz
Wdr55				Dctpp1
Pcdha1				Zfp768
Diap1				Prr14
Pcdh1				Fbxl19
Arhgap26				Zfp668
Yipf5				Tial1
Kctd16				Tacc2
Gm4838				Oat
Tcerg1				Fam53b
Ppp2r2b				Zranb1
Dpysl3				Ctbp2
Mcc				Mki67
Trim36				Mgmt
Cdo1				Ebf3
Dtwd2				Dpysl4
Srfbp1				Lrrc27
Cep120				Pwwp2b
Lmnb1				Inpp5a
Slc12a2				Nkx6-2
Rbm22				Echs1
Ndst1				Drd4
Rps14				Slc25a22
Slc26a2				Ap2a2
Pde6a				Brsk2
Ppargc1b				Dusp8
Il17b				Gm4553
Afap1l1				Nap1l4
Spink10				Shank2
Napg				Insr
Fam38b				Arhgef18
Nedd4l				Xab2
Zfp532				Stxbp2
5330437I02Rik				Evi5l
Rax				Lass4
Cplx4				Atp11a
Lman1				Mcf2l
Mppe1				Grtp1
Psmg2				Grk1
Seh1l				Gas6
Tcf4				Erich1
Dcc				Cln8
Me2				Agpat5
Mro				Plekha2
Cxxc1				Ddhd2
Rpl17				Hook3
BC031181				Zfp703
Dym				Gsr
Ctif				Dctn6
Zbtb7c				Mfhas1
Smad2				Lonrf1
Katnal2				Dlc1
8030462N17Rik				Cnot7
Siglec15				Fam149a
Slc14a1				Ankrd37
Hsbp1l1				4933411K20Rik
Atp9b				Mlf1ip
Sall3				Stox2
Galr1				Ing2
Zfp236				Cldn24
Zfp516				Wwc2
Zadh2				Wdr17
1700034H14Rik				Hmgb2
Pex1				Galnt7
4930420K17Rik				Mfap3l
Gm9758				2700029M09Rik
Magi2				Clcn3
Slc26a5				Cpe
5031425E22Rik				Sc4mol
Tomm7				March1
Nupl2				Slc18a1
Kcnh2				Gatad2a
Nos3				Tm6sf2
Slc4a2				Sugp2
Agap3				Homer3
Abcf2				Ssbp4
Mll3				Rab3a
Cct8l1				Nxnl1
Rbm33				Slc27a1
Ube3c				Slc35e1
Fam59b				9130011J15Rik
Hadha				Arhgap10
Cib4				Otud4
Mapre3				Cd97
Preb				Rfx1
Slc5a6				Ier2
Snx17				Farsa
Gckr				Rtbdn
Rbks				Siah1a
C330019G07Rik				Rps13-ps1
4933407H18Rik				Papd5
Tacc3				Nkd1
Whsc2				Aktip
Poln				Lpcat2
Mxd4				Gnao1
Zfyve28				Nup93
Tnip2				Fam192a
Add1				Cngb1
Grk4				Gtl3
Cpz				Ccdc113
Acox3				Got2
Tada2b				Pdp2
Tbc1d14				Ces2b
D5Ertd579e				Slc9a5
Wfs1				Thap11
Lyar				Nutf2
Rab28				Pskh1
Fbxl5				Pla2g15
Prom1				Zfp90
Tapt1				Sntb2
Ldb2				Cog8
Qdpr				Dhx38
Pacrgl				Txnl4b
Ppargc1a				Phlpp2
Dhx15				Ddx19a
1810013D10Rik				Wdr59
Rbpj				Gabarapl2
Rell1				Mon1b
Tmem156				Wwox
Wdr19				Maf
Rpl9				Cenpn
1110003E01Rik				Mphosph6
N4bp2				Hsbp1
Apbb2				Wfdc1
Bend4				Klhl36
Commd8				Crispld2
Gm5868				Zdhhc7
Cnga1				Fam92b
Tec				Gse1
Slain2				1190005I06Rik
Fryl				Banp
Ociad1				Zfpm1
Rasl11b				Ankrd11
Rest				Spg7
Cenpc1				Tubb3
Ythdc1				Fam89a
Utp3				Egln1
Rufy3				Tsnax
Mobkl1a				Disc1
Adamts3				Sipa1l2
Cox18				4933403G14Rik
Rchy1				Irf2bp2
Ppef2				Tomm20
Naaa				Pard3
Shroom3				Kbtbd3
Cnot6l				8430410K20Rik
Bmp2k				Fam76b
Paqr3				Med17
Prdm8				Chordc1
Gm9932				Zfp317
Sec31a				Fbxl12
Cops4				Olfm2
Mrps18c				Col5a3
Cds1				Rdh8
Wdfy3				Atg4d
Arhgap24				Tmed1
Aff1				Carm1
Lrrc8b				Ccdc159
Hfm1				Rgl3
Tgfbr3				Prkcsh
Btbd8				Elavl3
Rpap2				9530077C05Rik
Mtf2				Bbs9
Pde6b				Eepd1
Atp5k				B3gat1
Crlf2				Glb1l2
Zfp605				Thyn1
Fbrsl1				Ntm
Ep400				Zbtb44
Ulk1				Prdm10
Hscb				Kirrel3
2900026A02Rik				St3gal4
Aym1				Fez1
Wscd2				Tmem218
Coro1c				Gramd1b
Ssh1				Grik4
Svop				Pvrl1
Mvk				Usp2
Gltp				Abcg4
Git2				C2cd2l
Oasl1				Vps11
Acads				Mll1
Mlec				Dscaml1
Rnf10				Cep164
Dynll1				Bud13
Cox6a1				Cadm1
Msi1				Fam55b
4930430O22Rik				Ncam1
Sirt4				Dixdc1
Pxn				Ddx10
Ccdc64				Cul5
Prkab1				Dnaja4
Srrm4				Ireb2
Taok3				AI118078
Rnft2				Etfa
2410131K14Rik				Lingo1
Med13l				Sin3a
Rbm19				Ppcdc
Ddx54				Rpp25
Trafd1				Cplx3
Atxn2				Gm17231
Ccdc63				Arid3b
Gpn3				Sema7a
Atp2a2				Stoml1
P2rx7				Hcn4
Kdm2b				Adpgk
Morn3				Bbs4
Rhof				Celf6
Setd1b				Pkm2
Zcchc8				Gramd2
Vps37b				Nr2e3
Abcb9				Thsd4
Pitpnm2				Gm9869
Tmed2				Gm10655
Ncor2				Rplp1
Scarb1				Anp32a
Ubc				Coro2b
Aacs				Fem1b
Slc15a4				Pias1
Glt1d1				Skor1
Mmp17				Aagab
Psph				Dis3l
Vkorc1l1				Slc24a1
Tpst1				Gm514
Kctd7				Trip4
Rabgef1				Csnk1g1
Caln1				Lactb
Gatsl2				Tln2
Gtf2ird2				Rora
Gtf2i				Anxa2
Gtf2ird1				Bnip2
Abhd11				Tcf12
Bcl7b				Mns1
Hip1				Prtg
Por				Rab27a
Tmem120a				Rsl24d1
Mdh2				Gnb5
Srrm3				Mapk6
Hspb1				Lrrc1
Polr2j				Gclc
Prkrip1				Eef1a1
Znhit1				Tmem30a
Ap1s1				Impg1
Srrt				Lca5
Slc12a9				Sh3bgrl2
Ephb4				Elovl4
Pop7				9330154J02Rik
Gnb2				Me1
Mospd3				Snap91
Fbxo24				Nt5e
2010007H12Rik				Slc9a9
Zcwpw1				BC043934
Ap4m1				Zbtb38
Stag3				Spsb4
Zfp68				Sox14
Prkar1b				Ppp2r3a
Get4				Tmem108
3110082I17Rik				Glyctk
Zfand2a				Poc1a
Psmg3				Dusp7
Elfn1				Pcbp4
Mad1l1				Tex264
Chst12				6430571L13Rik
Ttyh3				Ifrd2
Baat1				Slc38a3
Foxk1				Gnat1
Papolb				Sema3f
Slc29a4				Rbm6
Tnrc18				Nicn1
Fscn1				Rhoa
Rnf216				Klhdc8b
Usp42				Qrich1
Tmem130				Ndufaf3
Trrap				Ip6k2
Zkscan14				Pfkfb4
Zkscan5				Ccdc72
Cdk8				Ccdc51
Wasf3				Mtap4
Gtf3a				Cspg5
Ubl3				Scap
Katnal1				Ptpn23
Uspl1				Klhl18
Alox5ap				Nbeal2
Fry				Pth1r
N4bp2l2				Clasp2
D730045B01Rik				Cnot10
Samd9l				Dync1li1
Tfpi2				Acaa1a
Gngt1				Myrip
Bet1				5830454E08Rik
Ppp1r9a				Ctnnb1
Gm16039				Trak1
Glcci1				Zfp651
Ndufa4				C85492
Fam3c				Snrk
Fezf1				Fyco1
Ndufa5				Rp1
Wasl				Tcea1
Zfp800				Rgs20
Gcc1				Rrs1
Impdh1				Lrrc67
Fam71f2				Rdh10
Ccdc136				1110058L19Rik
Ahcyl2				Col19a1
Nrf1				Dst
1700025E21Rik				Ccdc115
AB041803				Arhgef4
Mkln1				Plekhb2
Podxl				Hs6st1
Chchd3				Cnnm3
Exoc4				Ankrd39
Bpgm				Fam178b
D630045J12Rik				Tbc1d8
Hipk2				Uxs1
Ssbp1				Wdr75
Epha1				Obfc2a
Tpk1				Gls
Cntnap2				Stk17b
Cul1				Ankrd44
Pdia4				Coq10b
Atp6v0e2				Plcl1
Rarres2				Cflar
Igf2bp3				Mpp4
Ccdc126				Nbeal1
D330028D13Rik				Raph1
Mpp6				Ino80d
4921507P07Rik				Plekhm3
Nfe2l3				Idh1
Snx10				Mtap2
Hibadh				Mreg
Tax1bp1				Rpl37a
Jazf1				Tns1
Scrn1				Tmbim1
Plekha8				Ctdsp1
Fam188b				Cdk5r2
Aqp1				Accn4
Vopp1				Stk11ip
Herc3				Slc4a3
Tigd2				BC035947
Snca				Gm6189
Fam190a				Mff
4930544G11Rik				Ncl
Mad2l1				Inpp5d
Gadd45a				Sag
Rpia				Sh3bp4
1700011F03Rik				RP23-118M14.1
Rmnd5a				Hdac4
Kdm3a				Ndufa10
Immt				Myeov2
Mat2a				Kif1a
Sh2d6				Gm17672
Capg				Mterfd2
Gm15401				Bok
Suclg1				Atg4b
Mrpl19				D1Ertd622e
Fam176a				Cdh20
Hk2				Kdsr
Pcgf1				Mki67ip
Dctn1				Clasp1
Slc4a5				2900060B14Rik
Tet3				Gm11102
Dguok				Epb4.1l5
Vax2				Actr3
Ankrd53				Nckap5
Noto				Ubxn4
Cct7				Pfkfb2
Tia1				Mapkapk2
Mxd1				Srgap2
Gfpt1				Tmcc2
Rab43				Nfasc
Rab7				Btg2
Rpn1				Myog
Abtb1				Adipor1
Tpra1				Klhl12
Zxdc				Kdm5b
Iqsec1				Gm4793
Nup210				Tmem9
Wnt7a				Kif21b
Lsm3				Kif14
Slc6a6				Zfp281
Lrig1				Crb1
Kbtbd8				Pdc
Uba3				BC034090
Frmd4b				Acbd6
Chl1				Qsox1
Sumf1				Rasal2
Itpr1				Mrps14
Srgap3				Zbtb37
Thumpd3				Klhl20
Mtmr14				AI848100
Brpf1				Pigc
Ttll3				Vamp4
4931417G12Rik				Kifap3
Sec13				Brp44
Atg7				Pou2f1
Raf1				Fmo9
Ift122				Fam78b
Rho				Lrrc52
Tmcc1				Uhmk1
Zfp637				Atf6
Zfp239				Dedd
Hnrnpf				Pea15a
Fxyd4				Igsf9
Rasgef1a				Crp
Csgalnact2				Opn3
Cacna2d4				Sdccag8
Fbxl14				Akt3
Wnk1				Zfp238
Ccdc77				Ahctf1
Cecr5				Adck3
Iqsec3				6330403A02Rik
Foxj2				H3f3a
Necap1				BC031781
C1s				Nvl
Eno2				Esrrg
Gnb3				Ush2a
Lag3				Rps6kc1
A230083G16Rik				Atf3
Mlf2				Dtl
Zfp384				Nek2
Gapdh				Slc30a1
Vamp1				Rd3
Ano2				A730013G03Rik
Tspan11				A130010J15Rik
Tspan9				Camk1g
Tulp3				Cd34
Itfg2				Suv39h2
Klrb1b				Fam107b
Gabarapl1				Optn
Csda				Ccdc3
Etv6				Camk1d
Dusp16				Nudt5
Crebl2				Usp6nl
Hist4h4				C1ql3
Ptpro				Rsu1
Strap				Cacnb2
St8sia1				Arl5b
5730419I09Rik				A930004D18Rik
Etnk1				Tubb2c
Sox5				BC029214
Lyrm5				Ptgds
Kras				Camsap1
Rassf8				Gpsm1
Bhlhe41				Sec16a
Gm17706				Surf6
Itpr2				Wdr5
Caprin2				Rxra
Amn1				Olfm1
Ndufa3				Ntng2
Leng1				Rapgef1
Rps9				Urm1
Leng8				Ccbl1
Tnnt1				Lrrc8a
Hspbp1				Phyhd1
Tmem150b				Dolpp1
Suv420h2				Hmcn2
Nat14				Nup214
U2af2				Prrc2b
Zfp787				Ciz1
Zfp444				1110008P14Rik
Zfp78				Ptges2
Peg3				Slc25a25
Clcn4-2				Stxbp1
Vmn1r77				Zbtb34
Zfp329				Lmx1b
Zscan22				Pbx3
Rps5				Mapkap1
Zfp324				Psmd5
Zfp446				Phf19
Chmp2a				Stom
Cabp5				Ndufa8
Bsph1				Pdcl
Crx				Crb2
Crxos1				Nek6
Napa				Gtdc1
Zc3h4				Prpf40a
Grlf1				Kcnj3
Dact3				Pla2r1
Calm3				Ifih1
Fbxo46				Ttc21b
Eml2				Nostrin
Ercc1				Lrp2
Ercc2				Bbs5
Lrrc68				4930578N16Rik
Clasrp				Gorasp2
Pvrl2				Dcaf17
Zfp180				Slc25a12
1700008P20Rik				Gm11084
Cadm4				Chn1
Zfp428				Lnp
Phldb3				Ttc30b
Rps19				Zfp385b
Rabac1				Cerkl
Atp1a3				Neurod1
Zfp574				Med19
D930028M14Rik				Zdhhc5
Gsk3a				Rtn4rl2
Megf8				Fnbp4
Lipe				Madd
Bckdha				Ddb2
Hnrnpul1				Arfgap2
Cyp2s1				1110051M20Rik
Egln2				Harbi1
Rab4b				Creb3l1
Shkbp1				Slc35c1
Sertad3				Gm10803
Pld3				Ext2
Psmc4				Hsd17b12
Dll3				Ttc17
Supt5h				Slc1a2
Rps16				Pdhx
Plekhg2				Elf5
Il28a				Nat10
Fbxo27				Caprin1
Sars2				Cstf3
Nfkbib				Mpped2
Hnrnpl				Slc12a6
Map4k1				2900064A13Rik
Dpf1				Chrm5
Sipa1l3				Aven
Zfp566				Fmn1
Lin37				Gjd2
Zbtb32				Actc1
Rbm42				BC052040
Fxyd3				Bmf
Lsm14a				D2Ertd750e
Rhpn2				Ivd
Rgs9bp				Bahd1
Ankrd27				Dnajc17
Zfp536				Vps18
C80913				Tmem87a
Zfp788				Ccndbp1
Etfb				Tgm7
Ctu1				Serinc4
2410002F23Rik				Wdr76
Clec11a				Frmd5
Vrk3				Secisbp2l
Zfp473				Stard7
Akt1s1				Acoxl
Prmt1				Tmem87b
Prr12				Zc3h6
Rps11				Polr1b
Slc17a7				Slc20a1
Ccdc155				Stk35
Kcna7				Ddrgk1
Ruvbl2				Erv3
Bax				Prnd
Dbp				Pcna
Cyth2				Gpcpd1
Myod1				1110034G24Rik
Sergef				Plcb4
Gm5331				Pak7
Ldha				Snap25
Tsg101				2210009G21Rik
Spty2d1				Jag1
Prmt3				Tasp1
Svip				2310003L22Rik
Ube3a				Flrt3
Mtmr10				6330439K17Rik
Tarsl2				Gm561
Chsy1				4930529M08Rik
Lins				Insm1
Synm				Plk1s1
Igf1r				Napb
Arrdc4				Cst3
B130024G19Rik				3300002I08Rik
Chd2				Psmf1
Sv2b				Sox12
Akap13				Xkr7
Mfge8				Kif3b
Fanci				8430427H17Rik
Polg				Sun5
Ttll13				Snta1
Man2a2				Gss
Furin				Cep250
Crtc3				Rbm39
Pde8a				Sla2
Rps17				Vstm2l
1700010L04Rik				Pigt
Tmc3				Slc12a5
Zfand6				Slc35c2
Tmem135				Elmo2
Fzd4				Slc2a10
Ccdc83				Zmynd8
Tmem126b				Prex1
Dlg2				1500012F01Rik
Ccdc90b				Kcnb1
Pcf11				Ube2v1
Rab30				Pard6b
4632434I11Rik				Adnp
Ints4				Pmepa1
Clns1a				Rab22a
A630091E08Rik				Cdh4
Prkrir				Lsm14b
Uvrag				Osbpl2
Serpinh1				Slco4a1
Klhl35				Ntsr1
Neu3				Bhlhe23
Xrra1				Dnajc5
Ppme1				Uckl1
Plekhb1				Myt1
Atg16l2				Pcmtd2
Stard10				Pxmp3
Pde2a				Mrps28
Clpb				Tpd52
3200002M19Rik				Fabp12
2400001E08Rik				Gm9733
Olfr686				Gm10742
Fam160a2				Armc1
Cckbr				Mtfr1
Prkcdbp				Cp
Smpd1				Hps3
Apbb1				Tbl1xr1
Fxc1				Arpm1
Tpp1				Samd7
Eif3f				Kcnmb2
Tub				Actl6a
Lmo1				Usp13
BC051019				Pex5l
Tmem41b				Ttc14
Zfp143				Atp11b
Ctr9				Cetn4
Eif4g2				4930583H14Rik
Usp47				Maml3
[truncated: 1,309 more rows]
